# Supplementary material for: Genome-wide association analyses of physical activity and sedentary behavior provide insights into underlying mechanisms and roles in disease prevention
Source: Nat Genet. 2022 Sep 7;54(9):1332–44. doi: 10.1038/s41588-022-01165-1 (PMC9470530; doi:10.1038/s41588-022-01165-1)
Supplement: Supplementary file 3 — Supplementary Tables 1–29. [file 41588_2022_1165_MOESM3_ESM.xlsx]

## Sheet: Overview
Supplementary Tables overview
Wang et al., Genome-wide association analyses of physical activity and sedentary behavior provide insights into underlying mechanisms and roles in disease prevention
Supplementary Table 1. Descriptive information for each participating study
Supplementary Table 2. Study design, genotyping details, phenotype definition and analysis methods
Supplementary Table 3. Genome-wide significant (5×10−9) loci associated with self-reported physical activity traits in European and trans-ethnic meta-analyses and their associations with body mass index
Supplementary Table 4. Genome-wide significant (5×10−9) loci associated with moderate-to-vigorous intensity physical activity during leisure time in sex-specific meta-analyses
Supplementary Table 5. Genome-wide significant (5×10−9) loci associated with leisure screen time and moderate-to-vigorous intensity physical activity during leisure time using MTAG
Supplementary Table 6. Estimated heritability of self-reported physical activity traits estimated using UK Biobank participants
Supplementary Table 7. Associations with self-reported physical activity traits for loci previously associated with objectively assessed physical activity traits
Supplementary Table 8. Associations with objectively assessed physical activity traits for loci associated with self-reported physical activity traits
Supplementary Table 9. The association of median BMI (per SD) with polygenetic scores for self-reported physical activity traits in BioMe Biobank participants
Supplementary Table 10. Genetic correlations of self-reported physical activity traits with other traits and diseases, acquired using LD score regression
Supplementary Table 11. The machine learning framework for bidirectional causal inference of physical activity and sedentary behavior on body mass index
Supplementary Table 12. List of studies included for the two sample Mendelian Randomization
Supplementary Table 13. Mendelian Randomization results for self-reported physical activity traits with disease outcomes
Supplementary Table 14. Enrichment for genes in PA-associated loci (combined or in each cluster) that were associated with significantly altered expression in skeletal muscle following five physical activity interventions in the MetaMex database
Supplementary Table 15. Tissue enrichment analysis results for self-reported physical activity traits based on public microarray expression data using DEPICT
Supplementary Table 16. Cell type enrichment for self-reported physical activity traits based on single cell RNA sequencing data from the tabula muris and mouse brain projects using CELLECT
Supplementary Table 17. Gene prioritization using DEPICT for loci associated with leisure screen time and moderate-to-vigorous intensity physical activity during leisure time in the primary meta-analysis of results from individuals of European-ancestry
Supplementary Table 18. Candidate genes for leisure screen time and moderate-to-vigorous intensity physical activity during leisure time prioritized using a summary-based Mendelian Randomization approach (SMR)h
Supplementary Table 19. Credible variants in GWAS-identified loci for leisure screen time identified using FINEMAP; and candidate genes flagged by credible variants identified using tissue-specific chromatin-chromatin interactions implemented in FUMA or
Supplementary Table 20. Tissues and cell types queried using the Activity- by-contact (ABC) model to identify genes contacted by enhancers presumably affected by causal variants underlying GWAS signals
Supplementary Table 21. Candidate genes contacted by enhancers presumably influenced by underlying causal variants in GWAS-identified loci for self-reported leisure screen time (ABC model)
Supplementary Table 22. Candidate genes contacted by enhancers pesumably influenced by underlying causal variants in GWAS-identified loci for self-reported moderate-to-vigorous intensity physical activity during leisure time (ABC model)
Supplementary Table 23. Mouse strains used and sample size in the GWAS for physical activity by the Hybrid Mouse Diversity Panel (HMDP)
Supplementary Table 24. Genes in two loci associated at genome-wide significance with leisure screen time in humans, as well as with daily distance run and average voluntary running speed in mice
Supplementary Table 25. Integrated gene prioritization results for genes in GWAS-identified loci for leisure screen time
Supplementary Table 26. Integrated gene prioritization results for genes in GWAS-identified loci for self-reported moderate-to-vigorous intensity physical activity during leisure time
Supplementary Table 27. Associations with leisure screen time and moderate-to-vigorous intensity physical activity during leisure time in European ancestry meta-analysis results for variants in previously reported candidate genes for exercise and fitness
Supplementary Table 28. Haplotype analysis of three SNPs within ACTN3 in 377,951 unrelated European-ancestry UK Biobank participants
Supplementary Table 29. Genes in four PA-associated loci under selection with lead PA SNPs located <100kb from the gene

## Sheet: SuppTable1
Back to Supplementary Tables overview
Supplementary Table 1. Descriptive information for each participating study
				Age (years)		BMI (kg/m2)		Leisure screen time (hours/day)		MVPA	Sedentary behavior at work	Sedentary commuting
Ancestry	Study	Sex	Total number of participants (Max across PA traits) [n]	Mean	SD	Mean	SD	Mean	SD	Active' vs. 'inactive'	Sedentary' vs. 'non-sedentary'	Sedentary' vs. 'non-sedentary'
European	ALSPAC-mothers	men	.	.	.	.	.	.	.	.	.	.
		women	4545	36.4284	4.48184	24.2779	4.20705	2.59214	1.58033	1231/3290	1251/2106	2308/845
	ALSPAC-offspring	men	1175	16.7	0.25	20.9348	3.25083	1.80723	1.00849	.	.	.
		women	1618	16.67	0.23	21.5687	3.4802	1.66656	0.959274	.	.	.
	ARIC	men	3902	53.91	5.46	27.44	4.01	.	.	3327/1490	3455/149	.
		women	3752	52.86	5.36	26.36	5.31	.	.	3699/595	2986/89	.
	B58C-WTCCC2	men	1394	45.1	0.38	27.7	4.2	2.2	1.1	1322/34	335/1057	920/257
		women	1307	45.1	0.4	26.8	5.4	2.2	1.2	1219/52	301/1005	766/259
	B58C- T1DGC	men	1235	45.3	0.3	28	4.1	2.2	1.1	1181/19	286/946	821/196
		women	1294	45.3	0.3	27	5.6	2.2	1.1	1198/54	300/992	736/296
	B-PROOF	men	1266	73.4	6.1	26.8	3.3	.	.	692/574	.	.
		women	1257	74.5	6.9	27.4	4.5	.	.	71/486	.	.
	CARDIA	men	758	30.624	3.3084	25.6106	3.7874	1.8245	1.5875	500/258	.	.
		women	853	30.5451	3.3636	24.1623	4.7518	1.5967	1.4484	529/324	.	.
	CHS	men	1277	72.98	5.64	26.36	3.57	.	.	945/332	.	.
		women	1989	71.92	5.16	26.22	4.92	.	.	1329/660	.	.
	CoLAUS round 1	men	2542	52.9758	10.7636	26.6108	4.00376	.	.	1641/901	1022/1520
		women	2862	53.9263	10.7192	25.159	4.89822	.	.	1867/996	971/1892
	CoLAUS round 2	men	1648	57.93	10.5911	26.8153	4.01815	1.13626	1.1469		.	131/1517
		women	1949	58.7329	10.4199	25.3775	4.86724	0.929254	1.10674		.	102/1847
	DNBC	case women	830	29.72	4.44	23.47	4.61	.	.	284 / 546	.	.
		control women	969	30.31	3.99	23.57	4.04	.	.	330/ 639	.	.
	EGCUT	Metabo men	816	58.85	10.93	27.82	5.43	.	.	469/337	236/571	.
		Metabo women	1248	58.12	12	27.85	6.85	.	.	695/534	350/866	.
		370cnv men	1057	38.12	15.4	26.04	7.77	.	.	812/146	275/623	.
		370cnv women	1130	39.85	15.28	25.58	5.74	.	.	891/154	364/589	.
		omni men	3032	49.64	19.53	26.71	4.73	1.84	1.34	1894/1100	911/1869	.
		omni women	3834	50.19	20.43	26.46	5.52	1.84	1.29	2339/1457	1111/2390	.
	EPIC-Norfolk	men	9793	59.5888	9.23997	26.4865	3.24435	3.07992	1.44512	3499 / 2660	286 / 2891	1983 / 1021
		women	11251	58.7682	9.29242	26.1333	4.24715	3.13922	1.43346	4200 / 3263	378 / 3152	1857 / 1441
	FAMHS	men	1744	51.9905	13.8712	27.9884	4.63431	2.19239	1.53832	1093/651	706/448	.
		women	1929	52.4121	13.4426	27.5371	6.15122	2.09815	1.47769	1207/720	781/496	.
	Fenland-OMICS	men	4248	48.8101	7.41	27.3707	4.16	2.6658	1.43	2590/1073	2334/1910	2194/1794
		women	4746	48.8958	7.33	26.564	5.36	2.68	1.46	2426/1213	2637/2104	2164/1906
	FRAM	men	3312	45.3741	10.9285	27.8009	4.31759	.	.	3208/104	.	.
		women	3713	44.9884	10.7525	26.0212	5.83339	.	.	3652/61	.	.
	FUSION	case men	612	61.97	7.3	29.45	4.04	.	.	67/542	180/131	.
		case women	463	63.57	7.74	31.22	5.26	.	.	24/435	119/63	.
		control men	454	61.71	7.61	27.05	3.33	.	.	111/337	246/144	.
		control women	453	61.94	7.18	27.19	4.18	.	.	72/377	198/133	.
	GENOA	men	491	59.48	10.05	30.79	5.16	2.41	1.52	.	.	.
		women	629	58.64	10.2	30.8	7.03	2.41	1.52	.	.	.
	GOOD	men	938	18.8975	0.55628	22.3696	3.19243	3.18	2.18	602/339	103/439	228/505
	GOYA	case men	625	43	6.2	35.5	5.6	.	.	.	154/471	.
		control men	715	47.7	8.5	26.1	3.5	.	.	.	241/474	.
	GRAPHIC	men	508	53.81	4.24	27.81	3.85	5.73	1.46	231 / 205	117 / 276	283 / 154
		women	509	51.9	4.35	27.12	4.56	5.71	1.55	218 / 211	105 / 281	229 / 211
	HEALTH2006	men	1415	50.33	12.78	26.56	4.1	.	.	723/692	700/435	.
		women	1771	48.82	13.03	25.38	5.06	.	.	1063/708	780/549	.
	HPFSaffy	case men	1522	55.9	8.6	27.1	3.9	1.6	1.3	741/814	486/1036	358/1164
		control men	2050	55.9	8.5	25	2.8	1.5	1.2	846/1204	680/1327	431/1576
	HPFSillumina	case men	644	53.5	8.9	25.2	2.9	1.4	1.2	383/267	160/469	133/496
		control men	726	54.8	8.5	25.5	2.9	1.5	1.2	453/273	178/530	132/576
	HPFSomni	case men	924	54.7	8.8	26.2	3	1.5	1.2	545/379	195/664	186/673
		control men	898	54.5	8.8	25.3	2.9	1.4	1.2	556/342	184/660	155/689
	HRS	men	1524	67.66	10.12	29.18	4.88	3.08	1.84	.	.	.
		women	2135	66.97	11.16	28.81	6.38	2.99	1.87	.	.	.
	inCHIANTI	men	537	67.03	15.38	27.04	3.41	.	.	.	.	255/280
		women	666	68.98	15.59	27.3	4.68	.	.	.	.	295/368
	KORA S3	men	813	52.9582	10.0937	27.6943	3.44609	.	.	385/428	274/539	.
		women	831	52.0902	10.076	26.9778	4.64116	.	.	324/507	127/704	.
	KORA S4	men	877	54.195	8.92163	27.9946	3.91515	.	.	380/497	285/591	.
		women	928	53.6379	8.79727	27.4894	5.0716	.	.	440/488	163/764	.
	KORCULA	men	313	57.0958	14.0734	28.7787	3.61023	.	.	.	20/293	.
		women	557	55.1328	13.4633	27.5108	4.35256	.	.	.	55/502	.
	LifeLines	men	4825	48.43	11.22	26.62	3.57	.	.	1090/3735	.	.
		women	6980	48.18	10.86	26.07	4.66	.	.	1099/5881	.	.
	MDC-CVA	men	2041	57.4697	5.96304	26.1068	3.49231	.	.	1525/516	922/1105	.
		women	2955	57.4794	5.92874	25.4207	4.24214	.	.	2160/795	1236/1651	.
	MESA	men	1285	62.83	10.08	27.98	4.19	1.91	1.37	863/422	274/551	376/904
		women	1400	62.67	10.23	27.65	5.88	2.02	1.52	821/578	220/484	441/957
	METSIM	men	8967	57.49	7.12	27.28	4.16	.	.	4237 / 4730	2391 / 2760	.
	NESDA	men	638	44.3	12.3	26.5	4.7	3	1.9	.	206/391	.
		women	1237	41.5	12.9	25.4	5.3	3	1.8	.	383/763	.
	NFBC1966	men	2123	31	0	25.2	3.64	.	.	1445/672	497/1242	.
		women	2234	31	0	24.16	4.66	.	.	1705/527	496/1069	.
	NHSaffy	case women	1849	54.5	6.8	28.7	5.7	2.1	1.9	866/989	278/1511	.
		control women	2499	54.5	6.8	24.9	4.5	1.9	1.6	1306/1193	382/2081	.
	NHSillumina	case women	1719	54.5	6.7	25	4.5	1.9	1.7	898/821	275/1421	.
		control women	1721	54.6	6.5	24.6	4.4	1.9	1.6	899/822	248/1466	.
	NHSomni	case women	1194	54.4	6.7	26.6	5.8	1.9	1.8	619/575	182/992	.
		control women	2075	54.7	6.6	25.1	4.5	1.9	1.6	1002/1073	672/1371	.
	NSPHS	men	478	50.96	19.971	26.99	4.44656	.	.	261/212	34/444	.
		women	550	49.97	20.2518	26.47	5.04784	.	.	285/259	35/515	.
	ORCADES	men	525	49.08	13.1	27.67	3.98	.	.	.	.	.
		women	737	47.92	13.14	27.13	5.43	.	.	.	.	.
	QIMR	men	896	35.0099	11.8728	23.7814	3.0347	.	.	849 / 548	.	.
		women	1998	38.8577	14.0948	22.934	3.76019	.	.	1356 / 1271	.	.
	RSⅠ	men	1457	71.73	6.47	26.3	3.21	.	.	386/1071	.	.
		women	2209	72.72	7.27	27.26	4.38	.	.	590/1619	.	.
	RSⅡ	men	904	63.9757	7.64404	26.8214	3.27872	.	.	313/591	.	.
		women	1096	64.4964	8.31009	27.4774	4.4225	.	.	410/686	.	.
	SHIP	men	1992	50.8	16.4	27.7	4	.	.	.	397 / 1595	.
		women	2056	48.6	16	26.9	5.3	.	.	.	483 / 1573	.
	SHIP-TREND	men	431	50.0951	14.242	27.822	3.79427	.	.	224 / 207	119 / 312	.
		women	553	50.1501	13.2639	26.9735	5.07085	.	.	281 / 272	134 / 419	.
	Twingen	men	2317	32.1929	0.00353973	22.822	0.00106625	.	.	.	833/1484	.
		women	2727	31.304	0.00305873	21.3389	0.00102212	.	.	.	833/1894	.
	TwinsUK	women	882	61.114	9.67613	26.4683	4.8577	.	.	.	454/428	.
	UK BioBank	men	205133	56.98	8.11	27.84	4.23	3.64	1.87	92703/112430	49952/82954	18370/25849
		women	243769	56.58	7.95	27	5.12	4.02	2.01	109418/134351	41510/81979	27371/37676
	VIS	men	383	55.8695	14.9244	27.4954	3.69537	.	.	.	50/333	.
		women	522	56.4176	15.9139	27.1468	4.63209	.	.	.	72/450	.
	WGHS	women	22865	54.2	7.1	25.91	4.96	1.84	2.02	10238/12627	.	6794/9539
	WHI	(GECCO+HIPFX)women	2798	64.26	6.61	26.59	5.65	.	.	1,153/1,645	.	.
	YFS	men	1180	32.74	5.698	26.01	4.188	2.002	1.172	959 / 218	443 / 540	778 / 381
		women	1396	32.65	5.675	24.72	4.762	1.764	1.086	1194 / 195	495 / 633	608 / 760
		SUM	661399
African	CARDIA	men	313	29.4856	3.6163	26.2611	4.5092	3.2811	2.2866	185/128	.	.
		women	506	29.4012	3.8655	28.4384	7.2735	3.1344	2.4507	202/304	.	.
	CHS	men	306	72.66	5.73	26.7	4.24	.	.	196/110	.	.
		women	514	72.97	5.64	29.51	5.92	.	.	270/244	.	.
	HRS	men	253	63.38	9.74	28.69	5.24	3.03	2.49	.	.	.
		women	457	62.47	10.13	32.36	7.26	2.91	2.25	.	.	.
	HUFS	men	323	39.4613	12.1824	28.5824	7.4567	.	.	.	145/178	.
		women	435	39.3402	11.7499	32.3825	8.457	.	.	.	304/131	.
	UK BioBank	men	3492	51.58	8.21	28.35	4.3	4.53	2.47	1161/2331	489/1820	313/530
		women	4762	52.02	7.92	30.32	5.96	4.27	2.47	1475/3287	663/2414	468/814
	WHI	women	3246	61.84	7.14	30.13	6.38	.	.	1,194/2,052	.	.
		SUM	14607
East Asian	SCHS	cases	594	66.14	7.82	23.25	3.48	2.3114	1.4831	31/563	67/527	214/380
		controls	1070	65.97	7.78	22.83	3.27	2.1556	1.3728	102/968	146/924	372/698
	SP2-1M	men	569	48.1058	10.683	23.3069	3.37745	1.73339	1.14021	132/428	42/108	.
		women	343	44.8401	9.19796	22.1499	3.57847	1.83647	1.29333	58/280	20/127	.
	SP2-610	men	188	48.6856	13.1338	23.7715	4.39328	1.86702	1.22349	46/100	12/40	.
		women	742	48.6369	10.9192	22.2999	3.79412	1.98562	1.42088	103/563	57/300	.
	UK BioBank	men	829	51.92	8.17	25.74	3.24	3.87	2.2	325/504	151/454	107/132
		women	1638	52.56	7.67	23.9	3.72	3.78	2.23	625/1013	256/727	159/236
		SUM	5973
South Asian	UK BioBank	men	4732	53.69	8.77	26.95	3.91	3.82	2.29	1529/3203	877/2268	630/590
		women	4124	53.35	8.17	27.41	4.94	3.47	2.15	1317/2807	600/1652	464/563
		SUM	8856
Hispanic	1982PELOTAS	men	1771	23.8456	4.04923	22.7253	0.373653	.	.	1179 / 592	.	.
		women	1766	23.5849	4.6762	22.727	0.368283	.	.	381 / 1385	.	.
	HCHS/SOL	men	3347	45.59	13.95	28.99	5.28	.	.	1766 / 1581	.	.
		women	4695	47.94	13.22	30.33	6.42	.	.	1698 / 2997	.	.
	WHI	women	1487	60.64	7.01	28.07	5.6	.	.	552/935	.	.
		SUM	13066
overall sum			703901
MVPA: moderate-to-vigorous intensity physical activity during leisure time

## Sheet: SuppTable2
Back to Supplementary Tables overview
Supplementary Table 2. Study design, genotyping details, phenotype definition and analysis methods
			ALSPAC-mothers	ALSPAC-offspring	ARIC	B58C	B-PROOF	CoLAUS	DNBC	EGCUT	EPIC-Norfolk	ERF	FamHS	Fenland-OMICS	FRAM	FUSION	GENOA	GOOD	GOYA	GRAPHIC	Health2006	HPFSaffy	HPFSillumina	HPFSomni	inCHIANTI	KORA S3	KORA S4	KORCULA	MDC-CVA	LifeLines	MESA	METSIM	NESDA	NFBC1966	NHSaffy	NHSillumina	NHSomni	NSPHS	ORCADES	QIMR	RSⅠ	RSⅡ	SHIP	SHIP-TREND	Twingene	TwinsUK	VIS	WGHS	YFS
	Item	Description
STUDY INFORMATION	1	Cohort name	Avon Longitudinal Study of Parents and Children -mothers	Avon Longitudinal Study of Parents and Children -offspring	Atherosclerosis Risk in Communities Study	1958 National Child Development Study (1958 British Birth Cohort)	B-Vitamins for the PRevention Of Osteoporotic Fractures study	the CoLaus study	Danish National Birth Cohort	Estonian Genome Center of the University of Tartu	European Prospective Investigation into Cancer and Nutrition	Erasmus Rucphen Family study	Family Heart Study	the Fenland Study	Framingham Heart Study	Finland-United States Investigation of NIDDM Genetics Study	Genetic Epidemiology Network of Arteriopathy	Gothenburg Osteoporosis and Obesity Determinants study	Genetics of Overweight Young Aduts	Genetic Regulation of Arterial Pressure of Humans in the Community	The Health2006 cohort	Health Professionals Follow-Up Study			Invecchiare in Chianti study	Kooperative Gesundheitsforschung in der Region Augsburg		CROATIA-Korcula	Malmö Diet and Cancer study, cardiovascular cohort	LifeLines Cohort study	Multi-Ethnic Study of Atherosclerosissis	The Metabolic Syndrome in Men study	Netherlands Study of Depression and Anxiety	Northern Finland Birth Cohort of 1966	Nurses' Health Study			Norhthern Sweden Population Health Study	Orkney Complex Disease Study	QIMR study	Rotterdam Study	Rotterdam Study Ⅱ	Study of Health in Pomerania	Study of Health in Pomerania	Twingene	TwinsUK	CROATIA-Vis	Women's Genome Health Study	Young Finns Study
	2	Cohort Abbreviation	ALSPAC-mothers	ALSPAC-offspring	ARIC	B58C	BPROOF	CoLAUS	DNBC	EGCUT	EPIC-Norfolk	ERF	FamHS	Fenland-OMICS	FRAM	FUSION	GENOA	GOOD	GOYA male	GRAPHIC	Health2006	HPFSaffy	HPFSillumina	HPFSomni	inCHIANTI	KORA S3	KORA S4	KORCULA	MDC-CVA	LifeLines	MESA	METSIM	NESDA	NFBC	NHSaffy	NHSillumina	NHSomni	NSPHS	ORCADES	QIMR	RSⅠ	RSⅡ	SHIP	SHIP-TREND	Twingene	TwinsUK	VIS	WGHS	YFS
	3	Country/Region	UK	UK	United States	UK	Netherlands	Switzerland	Denmark	Estonia	Europe	Netherlands	United States	UK	United States	Finland	United States	Sweden	Denmark	UK	Denmark	United States			Italy	Germany		Croatia	Sweden	Netherlands	United States	Finland	Netherland	Finland	United States			Sweden	Orkney, Scotland	Northern Europe	Netherlands	Netherlands	Germany	Germany	Sweden	UK	Croatia	United States	Finland
	4	Study design (population-based, case-control, other)	POPULATION-BASED	POPULATION-BASED	POPULATION-BASED	Propective population based birth cohort	POPULATION-BASED	POPULATION-BASED	Case-Control	POPULATION-BASED	POPULATION-BASED	FAMILY-BASED	Family study	POPULATION-BASED	POPULATION-BASED	CASE-CONTROL	Cohort of sibships enriched for hypertension	Population based	Case-cohort	Population based	Population based	(nested) case-control of type 2 diabetes and coronary heart disease		Population-based, case-control (colon cancer, endometrial cancer, gout, mammographic density)	Population based	Population based	Population based	Population-based	POPULATION-BASED	Population-based	Population-based	Population-based	Population-based	Population-based	(nested) case-control of type 2 diabetes and coronary heart disease		Population-based, case-control (colon cancer, endometrial cancer, gout, mammographic density)	Population-based	Population-based	Population-based twin (twin individuals were EXCLUDED)	Population-based	Population Based Prospective Cohort Study	POPULATION-BASED	POPULATION-BASED	POPULATION-BASED (Swedish twin registry)	POPULATION-BASED TWIN STUDY	Population-based	Population-based	Population-based birth cohort
GENOTYPING & IMPUTATION	5	Genotyping Platform (including version)	ILLUMINA 660W-Quad	ILLUMINA 550-QUAD	Affy 6.0	Affymetrix 6.0 (WT2); Illumina 550k (T1D)	Illumina Omniexpress	AFFY500K	ILLUMINA660w-quad	ILLUMINA370 & ILLUMINA_OmniExpress & ILLUMINA Metabochip	UK BioBANK Axiom Array	ILLUMINA 318K, 370K, AFFY250K	ILLUMINA550, ILLUMINA610, and ILLUMINA1M	Affymetrix Axiom UKBiobank	Affymetrix 500K & Affymetrix 50K supplemental	Illumina HumanHap300	Affy 6.0 and Illumina 1M-Duo BeadChip	Illumina610	Illumina610	Illumina Omni700	METABOCHIP	Affy 6.0	Illumina Hap550, 610, 660	OmniExpress	ILLUMINA550	Affymetrix 500K	Affymetrix 6.0	ILLUMINA HUMANHAP300V2	Illumina OmniExpressExome	Illumina Cyto SNP12 v2	AFFY 6.0	ILLUMINA HumanOmniExpress-12v1	Affymetrix 6.0	Illumina HumanCNV370DUO Analysis BeadChip	Affy 6.0	Illumina Hap550, 610, 660	OmniExpress	ILLUMINA300 or Illumina Omni Express	Illumina Hap300, OmniExpress, Omni1	HumanCoreExome-12v1-0_C, HumanOmniExpress-12v1-1_A, HumanOmni25M-8v1-1_B,Illumina HumanCNV370-Quadv3, Illumina Human610-Quadv1, Illumina 317K	ILLUMINA550	Illumina 550K	AFFY1M	ILLUMINA2.5M	Illumina HumanOmniExpress-12v1_A	Illumina HumanHap300 and HumanHap610Q	ILLUMINA HUMANHAP300V1	Illumina HumanHap Duo "+"	Illumina custom made BeadChip Human 670-Quad
	6	Genotyping calling method	ILLUMINA Gencall	ILLUMINA Gencall	Birdseed	Chiamo and ILLUMINUS	GenomeStudios	BRLMM v1.0	BeadStudio Genotyping Module, version 3.3.7	BEADSTUDIO-GENCALL v3.0	Axiom GT1	BEADSTUDIO, BRLMM	BEADSTUDIO-GENCALL v3.0	Axiom GT1	BRLMM	BeadStudio	Birdseed and GenomeStudio	Beadstudio	.	GENCALL	GENCALL	BirdSeed (Korn et al, Nature Genetics, 2008)	BeadStudio	-	BEADSTUDIO	BRLMM	Birdseed2	BEADSTUDIO	GENCALL	GenomeStudio	BIRDSEED version 2	GenomeStudio version 2011.1, Genotyping Module version 1.9.4, GenTrain version 1.0	Affy power tools	Beadstudio	BirdSeed (Korn et al, Nature Genetics, 2008)	BeadStudio	-	Beadstudio	BeadStudio and GenomeStudio	GenomeStudio v2.0	BEADSTUDIO	BEADSTUDIO-GENCALL v3.0)	Birdseed2	GenomeStudio Genotyping Module v1.0 (GenCall)	Illumina GenCall	Illuminus	BEADSTUDIO	Beadstudio (v.3.1)	Illuminus
	7	Imputation methods	MACH v1.0.16/HapMap Phase II	MACH v1.0.16/HapMap Phase II	MACH	Impute	MACH	IMPUTE 0.5.0	MACH 1.0	IMPUTE 0.5.0	IMPUTE 2.3.1	MACH 1.0	MACH v1.0.16	IMPUTE 2.3.1	MACH v1.0.15	MACH 1.0.14	MACH 1.0.16	Mach 1.0	.	IMPUTE 2	.	mini MACH			MACH 1.06	IMPUTE	IMPUTE	MACH (1.0.16)	Impute Phase 1 version 3	BEAGLE v3.1.0	IMPUTE 2.1	minimac 10.19.12	Beagle v3	IMPUTE 0.3.1	mini MACH			IMPUTE	Impute2	SHAPEIT (v2.790) and minimac’ (2013-07-17)	MACH 1.0	MACH	IMPUTE 0.5.0	IMPUTE v2.1.2.3	Impute2	IMPUTE v2	MACH (1.0.16)	MaCH 1.0.16	MACH
PHENOTYPE MEASURES	8	Leisure screen time (LST)	The time spent watching TV as a quantitative trait, expressed in hours/day.	The time spent wachting TV at age 16 yrs as a quantitative trait, expressed in hours/day. If data are only available for watching TV on a typical weekday, calculate tv_viewing as follows: not at all: 0 hours/day; <1 hour: 0.5 hours/day; 1-2 hours: 1.5 hours/day; >3 hours: 3.5 hours/day If data on tv viewing are also available for weekend days, then calculate tv_viewing as follows: tv_viewing = ((…		tv_viewing in hours/day. Calculate as follows: > 4 h/day → 4.5 h/day; 3-4 h/day → 3.5 h/day; 2-3 h/day → 2.5 h/day; 1-2 h/day → 1.5 h/day; <1 h/day → 0.5 h/day; None → 0 h/day. tv_viewing weekdays = (On a weekday before 6 PM + On a weekday after 6 PM) * 5; tv_viewing weekend days = (On a weekend day before 6 PM + On a weekend day after 6 PM) * 2; tv_viewing = (tv_viewing weekdays + tv_viewing wee…		Continuous analysis of tv_viewing in hours/day.		In individuals who answered the question ‘How many hours per week do you spend watching tv outside of your daily work?’: Convert the reported time in hours per week into a daily time spent watching tv, by dividing the reported value by 7.	tv_viewing in hours/day. Calculate the trait as follows: > 4 h/day → 4.5 h/day; 3-4 h/day → 3.5 h/day; 2-3 h/day → 2.5 h/day; 1-2 h/day → 1.5 h/day; <1 h/day → 0.5 h/day; None → 0 h/day. tv_viewing weekdays = (On a weekday before 6 PM + On a weekday after 6 PM) * 5; tv_viewing weekend days = (On a weekend day before 6 PM + On a weekend day after 6 PM) * 2; tv_viewing = (tv_viewing weekdays + tv_v…		tv_viewing in hours/day tv_viewing = ((average hours/day on weekday * 5) + (average hours/day on weekend day * 2) / 7)	"tv_viewing in hours/day. Calculate the trait as follows: > 4 h/day → 4.5 h/day; 3-4 h/day → 3.5 h/day; 2-3 h/day → 2.5 h/day; 1-2 h/day → 1.5 h/day; <1 h/day → 0.5 h/day; None → 0 h/day. tv_viewing weekdays = (On a weekday before 6 PM + On a weekday after 6 PM) * 5; tv_viewing weekend days = (On a weekend day before 6 PM + On a weekend day after 6 PM) * 2; tv_viewing = (tv_viewing weekdays + tv_…			tv_viewing in hours/day. Calculate the trait as follows: tv_viewing = ((tv viewing weekday * 5) + (tv viewing weekend day * 2)) / 7	the time spent watching TV, play videogames and sit at the computer in hours/day (= (hours/week) / 7)	.	"tv_viewing in hours/day. Calculate the trait as follows: > 4 h/day → 4.5 h/day; 3-4 h/day → 3.5 h/day; 2-3 h/day → 2.5 h/day; 1-2 h/day → 1.5 h/day; <1 h/day → 0.5 h/day; None → 0 h/day. tv_viewing weekdays = (On a weekday before 6 PM + On a weekday after 6 PM) * 5; tv_viewing weekend days = (On a weekend day before 6 PM + On a weekend day after 6 PM) * 2; tv_viewing = (tv_viewing weekdays + tv_…		TV viewing (in hours/day). Individuals with missing data on TV viewing should be excluded from the analysis.									Include data from the first available visit at which participants have data on question Q16ILCN1. Exclude data from participants with missing data for this question a priori. Analyze data from all participants with appropriate data together, regardless of whether data was acquired during the same visit. TV viewing is analysed as a continuous trait that should be calculated as follows: • tv_viewin…		Use information acquired in question 12 of the leisure time questionnaire for this trait. Cap the number of hours per day to 11 for individuals who report watching more than 10 hours of TV per day. ‘TV viewing’ was analyzed as a continuous trait that is expressed in hours/day.		Time spent sitting at home watching TV in hours/day (= (hours/week) / 7). Individuals with missing data on TV viewing should be excluded from the analysis.													In individuals without missing data for question 12b, calculate a total duration for time spent watching tv (tv_viewing) in hours/day, by dividing the weekly hours reported by 7. Assume that: 2-5 hrs = 3.5 hrs; 6-10 hrs = 8 hrs; 11-20 hrs = 15.5 hrs; 21-40 hrs = 30.5 hrs; 41-60 hrs = 50.5 hrs; 61-90 hrs = 75.5 hrs; 90+ hours = 95 hrs	Time spent watching TV in hours/day
	9	Moderate-to-vigorously intensity physical activity during leisure time (MVPA)	Mothers were asked about their average time spent: a) walking, b) jogging, c) running, d) cycling, e) keep fit exercise, f) racquet sport, g) swimming, h) other energetic act in the past year. MVPA = ‘1’ if participants report ‘jogging’, ‘running’, ‘cycling’, ‘keep fit exercise’, ‘racquet sport’ or ‘swimming’ for ‘2-3 times a week’, ‘4-5 times a week’ or ‘most days’. MVPA = ’0’ otherwise.		Questionnaire: ‘Do you exercise or play sports?’ MVPA= ‘1’ if subjects report engaging in ≥1 h/wk of leisure moderate/vigorous activity. These include activities with MET values of 3 or greater (see ‘Compendium of Physical Activity’). Otherwise, MVPA= ‘0’.	Questionnaire: ‘Please give an answer for the number of times you did the following activities in the last 12 months and the average time you spent on each activity (long list of sports and exercise follows)?’. MVPA= ‘1’ if subjects report engaging in a total of ≥20 min/wk of any leisure moderate/vigorous activity. These include activities with MET values of 3 or greater (see ‘Compendium of Physi…	Questionnaire (translation): Participation in sports i) type of sport ii) occasions in past 2 weeks and iii) duration/occasion (up to 2 sports). MVPA= ‘1’ if subjects report participating in any one or combination of the following sports: cycling, gymnastics, cycling on a home trainer, swimming, dancing, tennis/badminton, jogging/running, rowing, football(soccer)/ basketball/ netball/ hockey/, or…	Questionnaire: How many times per week do you take part for at least 20 minutes in leisure physical activities (tennis, running, football)? MVPA= ‘1’ if subjects report engaging in ≥20 min/wk of leisure physical activity (response: At least once or twice a week). Otherwise, MVPA= ‘0’.	Questionnaire: ‘Do you get any kind of exercise during pregnancy? A) What kind of exercise? (list of activities and ‘open’ response) B) How many times a week? C) how many minutes at a time?’ MVPA= ‘1’ if subjects report engaging in ≥20 min/wk of leisure moderate/vigorous activity. These include activities with MET values of 3 or greater (see ‘Compendium of Physical Activity’). Such activity would…	Questionnaire: ‘What are the main types (max 3) of physical exercise you experience?’ ‘How many times a week do you practice <for each 3>?’ ‘How long do you usually practice <for each 3>?’ MVPA= ‘1’ if subjects report engaging in a total of ≥20 min/wk of one or more leisure moderate/vigorous activities. These include activities with MET values of 3 or greater (see ‘Compendium of Physical Activity…	MVPA= ‘1’ if subjects report engaging in ≥20 min/wk of leisure moderate/vigorous activity. These include activities with MET values of 3 or greater (see ‘Compendium of Physical Activity’). Such activity would not include occupation-related activity (i.e. shovelling, heavy-lifting) and/or light leisure activity (i.e. walking, gardening). Otherwise, MVPA= ‘0’.	Questionnaire: How many times per week do you perform physically demanding sports or vigorous intensity physical activities during your leisure time that last long enough to start sweating in summer/winter? Please only consider activities in your leisure time that last at least 20 min. MVPA= ‘1’ if subjects report engaging in ≥1 time/wk of leisure physically demanding sports or vigorous intensity…	Questionnaire: ‘Did you run or jog/ backpack/ hike/ mountain climb in the past 12 months for at least one hour total time in any month?’ ‘Did you do vigorous racquet sports in the past 12 months for at least one hour total time in any month? (TENNIS, BADMINTON …)’ ‘Did you bicycle faster than 10 miles an hour or exercise hard on an exercise bicycle (in the past 12 months for at least one hour tot…	MVPA= ‘1’ if subjects report engaging in ≥20 min/wk of leisure moderate/vigorous activity. These include activities with MET values of 3 or greater (see ‘Compendium of Physical Activity’). Such activity would not include occupation-related activity (i.e. shovelling, heavy-lifting) and/or light leisure activity (i.e. walking, gardening). Otherwise, MVPA= ‘0’.	Questionnaire: During the past year, what was your average time in MIN PER WEEK spent in each of the following recreational activities: (various activities listed)? MVPA= ‘1’ if subjects report engaging in a total of ≥20 min/wk of any leisure moderate/vigorous activity. These include activities with MET values of 3 or greater (see ‘Compendium of Physical Activity’). Such activity would not includ…	Questionnaire: ‘How much do you exercise or exert yourself in your spare time? If it varies from season to another circle the alternative best describing the average situation’. MVPA= ‘1’ if subject’s response to above questionnaire item is: 3) In my spare/leisure time I exercise to maintain my physical condition by running, jogging, skiing, gymnastics, swimming, playing ball sports, or I do for …		Questionnaire: (Open questions regarding physical activity) ‘What sports do you participate in?’ ‘How many weeks per year do you participate in this sport/these sports?’ ‘How many hours per week do you participate in this sport/these sports?’. MVPA= ‘1’ if subjects report engaging in ≥0.5 h/wk of leisure moderate/vigorous activity. These include activities with MET values of 3 or greater (see ‘Co…	.	MVPA= ‘1’ if subjects report engaging in ≥20 min/wk of leisure moderate/vigorous activity. These include activities with MET values of 3 or greater (see ‘Compendium of Physical Activity’). Such activity would not include occupation-related activity (i.e. shovelling, heavy-lifting) and/or light leisure activity (i.e. walking, gardening). Otherwise, MVPA= ‘0’.	Questionnaire (translation): 7) In your leisure time, how much time per week do you use for heavy sports or exercise, e.g. running, jogging, football, tennis, aerobics or the like (do not include commuting to work)? MVPA= ‘1’ if the subject reports spending ≥20 min/wk in heavy sports or exercise. Otherwise, MVPA= ‘0’.	Questionnaire: ‘What was your average time/wk spent at each of the following activities’. MVPA= ‘1’ if subjects report engaging in ≥20 min/wk of leisure moderate/vigorous activity. These include activities with MET values of 3 or greater (see ‘Compendium of Physical Activity’). Such activity would not include occupation-related activity (i.e. shovelling, heavy-lifting) and/or light leisure activi…				Questionnaire: How often do you carry out sports in the winter? How often do you carry out sports in the summer? MVPA= ‘1’ if subjects respond with ‘Regularly more than 2 hours per week’ or ‘Regularly 1 to 2 hours per week’ for winter AND summer sports. (Consistently active). MVPA=’0’ if subjects respond ‘Less than 1 hour per week’ or ‘No sport activity’ for winter OR summer sports. (Consistently…			Questionnaire: Leisure physical activity: per season, minutes/week spent on activities listed or self-described. For the activities with MET values of 3 or greater according to the latest ‘Compendium of Physical Activity’, calculate the total minutes/week for each season. Sum the minutes/week across all relevant activities for each of the four seasons: summer_activity, winter_activity, fall_activ…	Questionnaire Part 2(translation): Leisure Time Activities 8. Bicycling (time & intensity collected) 11. Sports (type, time & intensity collected). MVPA= ‘1’ if subjects report engaging in ≥20 min/wk of leisure moderate/vigorous activity. Otherwise, MVPA= ‘0’. For LifeLines these activities would include only moderate or fast bicycling (#8) and moderate or intense sport activities (#11). Calculat…	Parent Study: exam1= the sum of the following two variables i) total dance/sport min/wk (sptnmn1c) ii) total conditioning min/wk (condmn1c) from exam 1. exam2= the sum of the following two variables i) total dance/sport min/wk (sptnmn2c) ii) total conditioning min/wk (condmn2c) from exam 2. For subjects with data at both time points tmodvig=mean (exam1, exam2) otherwise tmodvig=exam1 or tmodvig=e…	Leisure time exercise questionnaire data: 1 = 'a little or none'; 2 = 'physical exercise in context of other hobbies or physical exercise occasionally'; 3 = 'physical exercise regularly <=2 times a week at least 30min at a time'; 4 = 'physical exercise regularly >=3 times a week at least 30min at a time' ; MVPA= ‘1’ if subjects respond with 4- 'physical exercise regularly >=3 times a week at leas…		Questionnaire: ‘How often did you participate in the following types of physical activity during the previous year in the season that was suitable for those activities: (various activities listed)?’ MVPA= ‘1’ if subjects report engaging in at least one ‘bout’ (≥20 min) wk of any leisure moderate/vigorous activity. These include activities with MET values of 3 or greater (see ‘Compendium of Physic…	Questionnaire: ‘What was your average time/wk spent at each of the following activities’. MVPA= ‘1’ if subjects report engaging in ≥20 min/wk of leisure moderate/vigorous activity. These include activities with MET values of 3 or greater (see ‘Compendium of Physical Activity’). Such activity would not include occupation-related activity (i.e. shovelling, heavy-lifting) and/or light leisure activi…			Questionnaire: Leisure, physical activity, free text Leisure, physical activity, hours a week [convert to minutes/week] MVPA= ‘1’ if subjects report engaging in ≥20 min/week of leisure moderate/vigorous activity. These include activities with MET values of 3 or greater (see ‘Compendium of Physical Activity’). Such activity would not include light leisure activity (i.e. walking, gardening). Otherw…		Questionnaire 1: Over the past 7 days, how often did you take part in each of the following activities (sitting activities, walking outside your own home/yard, light sport or recreation, moderate sport or recreation, strenuous sport or recreation, exercise specifically to increase muscle mass or endurance. MVPA='1' if subjects report moderate sport or recreation, strenuous sport or recreation, or…	Questionnaire: time sports: ball game, exercising to music, gym, stretch, row, ice-skating, tennis, swimming, other sports. MVPA= ‘1’ if subjects report engaging in a total of ≥20 min/wk of any sport activity. Otherwise, MVPA= ‘0’.	Questionnaire: 9. Did you participate in sports lately? (yes/no) 9.a. If so, what kind? (Free text) 9.b. How many hours, on average, do you spend participating in sports monthly? (<1 hour, free text). MVPA= ‘1’ if subjects report participating in (9a) any sport activity with MET values ≥3 AND (9b) a duration of ≥1.5 hour/month. Otherwise, MVPA= ‘0’.		Questionnaire: How often do you do sports in summer?1 regularly, more than 2 hours per week; 2 regularly, 1-2 hours per week; 3 less than 1 hour per week; 4 no sports. How often do you do sports in winter? 1 regularly, more than 2 hours per week; 2 regularly, 1-2 hours per week; 3 less than 1 hour per week; 4 no sports. MVPA= ‘1’ if subjects respond with ‘regularly, more than 2 hours per week’ or…		?		Questionnaire (baseline, during trial): (14) During the past year, what was your average time per week spent at each of the following recreational activities? For each of the leisure moderate/vigorous activities listed below, use the reported frequency and duration of activities to calculate minutes/week. 'Jogging, Running, Bicycling, Aerobic exercise/aerobic dance/exercise machines, Tennis, squa…	Questionnaire: ‘For how many hours weekly do you perform physical exercise during spare time (to become out of breath or sweat)?’ MVPA= ‘1’ if subjects report engaging in ≥30 min/wk of physical exercise during spare time. Otherwise, MVPA= ‘0’.
	10	Sedentary behavior at work (SDW)	Questionnaire: How would you describe the physical effort you need for your current job(s)? SDW = ‘1’ if participants report ‘very little effort, mostly sitting’; SDW = ‘0’ if participants report otherwise		In individuals who are employed and have data on sitting at work: SDW = ‘1’: Individuals who provide the following answers at visits 1 and 3 (or at visit 1 only if data from visit 3 is missing): ‘At work I sit’: 4 often / 5 always; SDW = ‘0’: Individuals who provide answer 1-3 at visit 1 and / or visit 3.	In individuals who are employed and have no missing data for physical activity at work (job 1): SDW = ‘1’: Individuals who are in the highest (sex-specific) tertile for hours spent sitting at work (sum of ‘sitting-light work’ and ‘Sitting-moderate work’) who additionally do not report any: ‘Walking/ carrying heavy items’ AND ‘Moving/ pushing heavy objects weighing over 75 lbs’ SDW = ‘0’: Individu…		SDW = ‘1’: Individuals who finish the sentence: ‘During working hours, does your occupation involve’ with: Most often sitting SDW = ‘0’: Individuals with data on this question who provide one of the other three possible answers		In individuals with are employed (work = true): SDW = ‘1’: Individuals who answer the question: ‘How much physical effort does your current job take?’ with: Most of the time I am sitting. SDW = ‘0’: Individuals with data on this question, but who provide one of the other possible answers.	In individuals who are employed and have no missing data for physical activity at work (job 1): SDW = ‘1’: Individuals who are in the highest (sex-specific) tertile for hours spent sitting at work (sum of ‘sitting-light work’ and ‘Sitting-moderate work’) who additionally do not report any: ‘Walking/ carrying heavy items’ AND ‘Moving/ pushing heavy objects weighing over 75 lbs’ SDW = ‘0’: Individu…	SDW = ‘1’: Individuals who answered all of the following questions as stated below: ‘Please indicate how physically active you were both at home and at work‘ at age 15-25 and at age 25-50 (if the latter is not available, than only examine age 15-25): 1: Little, mostly sitting, office work. ‘How would you describe the physical intensity of your work?’: Light. SDW = ‘0’: Individuals who rate their …	Include only data from individuals who are employed: SDW= ‘1’: Individuals who answered the following question as stated below: ‘Is your usual occupational activity Strenuous, Moderate or Light?’ Light. SDW = ‘0’: Individuals with data on this question who answered either ‘moderate’ OR ‘strenuous’	In individuals who are employed and report a worktype: SDW = ‘1’: Individuals who answer the following question as stated below: Please tick the option that best corresponds with your occupations(s) in the last 4 weeks. 1. Sedentary occupation; you spend most of your time sitting (such as in an office). SDW = ‘0’: Individuals who answer this question with an answer > 1		In individuals who are employed (answer ‘How strenuous is your work’ > 0): SDW = ‘1’: Individuals who answered the following question as stated below: ‘How strenuous is your work?’ 1, Light deskwork OR 2, Other work sitting down. SDW = ‘0’: Individuals with data on this question who rate their work with an answer > 2		In individuals who are employed and have data on work load: SDW = ‘1’: Individuals who answered the following question as stated below: ‘For each employment, how strenuous is/was your work?’ Sitting light labour OR Sitting medium labour SDW = ‘0’: Individuals with data for this question, but who provided another answer.	Questionnaire (translation): Describe your physical activity at work: 1. Mostly sitting work, e.g. desk work 2. Sitting or standing, sometimes walking, e.g. teacher, clerk . Walking and lifting, e.g. postman, caregiver 4. Heavy physical work, e.g. mover, soil/concrete worker? SDW= ‘1’ if the subject reports with ‘1. Mostly sitting work, e.g. desk work.’ Otherwise, SDW= ‘0’	In individuals who are employed and have no missing data for physical activity at work (job 1): SDW= ‘1’: Individuals who are in the highest (sex-specific) tertile for hours spent sitting at work (sum of ‘sitting-light work’ and ‘Sitting-moderate work’) who additionally do not report any: ‘Walking/ carrying heavy items’ AND ‘Moving/ pushing heavy objects weighing over 75 lbs’ SDW = ‘0’: Individua…		In individuals with data on time spent sitting at work: SDW = ‘1’: Individuals in the highest (sex-specific) tertile of the distribution for time spent sitting at work. SDW = ‘0’: Individuals in one of the lower two (sex-specific) tertiles of the distribution for time spent sitting at work.				SDW = ‘1’: Individuals who classify their work or main employment as: No appreciable physical work SDW = ‘0’: Individuals with data on this question who classify their work or main employment as: heavy physical work OR moderate severe physical work OR light physical work		In individuals with data on physical activity during everyday work. SDW = ‘1’: Individuals who describe their physical activity during everyday work as: Sitting; SDW = ‘0’: Individuals who describe their physical activity during everyday work as: Light OR Moderate OR Hard	Question: What degree of physical activity is usually demanded in your work? SDW = 1: individuals who provided the answer ‘very light/sitting still’. SDW = 0: individuals who provided the answer ‘light-medium heavy / a lot of walking but no lifting or carrying of heavy objects’ OR ‘heavy / a lot of walking including carrying heavy objects and walking stairs’ OR ‘very heavy / physically intense wo…		Include data from the first available visit at which participants have complete data on questions Q18JYN1, Q19WCN1 and Q20JLCN1, and at which ‘work = yes’. Exclude data from participants without data that adheres to these criteria a priori. Analyze data from all participants with appropriate data together, regardless of whether data was acquired during the same visit. Please start by calculating …	In participants who answered the question coding for work activity with answer 1-6: SDW = ‘1’: Individuals reporting to have ‘light sedentary work’ (1), or ‘sedentary work’ (2). SDW = ‘0’: Individuals reporting one of options 3-6.	Use information acquired in question 6 of the leisure time questionnaire. For individuals who answer this question with ‘no’, the time spent using a computer at work equals 0 h/week. SDW = ‘1’: Individuals that are in the highest sex-specific tertile of the distribution for the time spent using a computer at work. SDW = ‘0’: Individuals that are in the lower two sex-specific tertiles of the distr…	In individuals who were employed at the time of answering the question and had data on the time spent sitting at work: SDW = ‘1’: Individuals who answered the question: ‘How much time do you spend sitting at work?’ with: very often SDW = ‘0’: Individuals who answered the question: ‘How much time do you spend sitting at work?’ with: not at all, seldom, occasionally or often	SDW = ‘1’: Individuals who are in the highest (sex-specific) tertile of the distribution for ‘Time spent sitting at work’. SDW = ‘0’: Individuals in one of the lower two (sex-specific) tertiles of the distribution for time spent sitting at work.			In individuals who are employed (if such data is available): SDW = ‘1’: Individuals who answer the question ‘at work I sit’ (204) with: 5, very often AND the question ‘the position includes heavy lifting’ (207) with: 1 (never) or 2 (rarely). SDW = ‘0’: Individuals who have data on questions 204 and/or 207, but who answer at least one of the two questions in such a way that they cannot have sedwor…	In individuals who are employed (do you work outside the home = b). SDW= ‘1’: Individuals who answer the following question as stated in bold for Main job AND Second job (if available): How would you describe your activity level at work? Please tick the box that best describes your job(s). Mostly sitting down (eg in an office); SDW = ‘0’: Individuals who answer this question as stated in bold for…				In individuals who are employed and who answered question F228: SDW = ‘1’: Individuals who describe their present regular occupation, e.g. in their job or in household as: ‘Mostly sitting’ SDW = ‘0’: Individuals who describe their present regular occupation, e.g. in their job or household as: ‘Mostly standing’ OR ‘Mostly moving’ OR ‘All three in equal proportions’	In individuals who ae employed (if data is available in this), and with data on the question: do you work at a (computed) screen?: SDW = ‘1’: Individuals who answer this question with ‘yes’ SDW = ‘0’: Individuals who answer this question with ‘no’	Relevant questions and pre-analysis exclusions: MBF173 Q67 - only use data from individuals who answered the question with option 1-6 for this question; MBF305 Q70 - only use data individuals who answered the question with option 1-3 for this question; NYRA108 Q73 - only include data from individuals who answered the question with option 1-7 for this question. Trait definition for individuals fro…	In individuals who currently work (full-time or part-time) and have data on physical activity level at work: SDW = ‘1’: Individuals who answer the following question as stated below: ‘Please tick one statement that best describes the activity level of your work’: 1) I spend most of my time at work sitting (such as in an office); SDW = ‘0’: Individuals who provide one of the other 3 possible answe…	In individuals with data on physical activity during everyday work. SDW = ‘1’: Individuals who describe their physical activity during everyday work as: Sitting; SDW = ‘0’: Individuals who describe their physical activity during everyday work as: Light OR Moderate OR Hard		In individuals who were employed (How physically heavy is your work (07): >1): SDW = ‘1’: Individuals who answered the following question as stated in bold: ‘How physically heavy is your work? (07)’: 2) light sit-down work; 3) other sit-down work SDW = ‘0’: Individuals with data on this question who rated their job as more physically heavy than answer 3.
	11	Sedentary commuting behavior (SDC)	Questionnaire: What type of transportation do you use to get to work?SDC = ‘1’ if participants travel by car; SDC = ‘0’ if participants 1) use public transport; 2) walk; 3) cycle; 4) use another mode of transport			In individuals with data on commuting: SDC = ‘1’: Individuals who answered the following question as below: ‘How did you normally travel to work (by car, by works or public transport, by bicycle, walking (please tick one per transport mode)’: ‘Always by car’ AND NOT ‘Always or usually by bicycle’ AND NOT ‘Always or usually walking’; SDC = ‘0’: Individuals who provided a different answer than ‘Alw…		Questionnaire: How much time did you spend per week on driving a car or motorcycle? SDC = ‘1’: Individuals who are in the highest sex-specific tertile of the distribution for driving a car or motorcycle (≥); SDC = ‘0’: Individuals with data on this question who are in the lower two sex-specific tertiles of the distribution (<).			In individuals with data on commuting: SDC = ‘1’: Individuals who answered the following question as stated in bold: ‘How did you normally travel to job 1/2 (by car, by works or public transport, by bicycle, walking (please tick one per transport mode)’: ‘Always by car’ AND NOT ‘Always or usually by bicycle’ AND NOT ‘Always or usually walking’ SDC = ‘0’: Individuals who provided a different answe…			In individuals with data on commuting: SDC = ‘1’: Individuals who answered the following question as stated below: ‘How did you normally travel to work (by car, by works or public transport, by bicycle, walking (please tick one per transport mode)’:‘Always by car’ AND NOT ‘Always or usually by bicycle’ AND NOT ‘Always or usually walking’. SDC = ‘0’: Individuals who provided a different answer tha…				In individuals who have data on transportation to and from work/school: SDC = ‘1’: Individuals who answered the following question as stated in bold: ‘What is your main way of transportation to and from (work/school)?’ By car SDC = ‘0’: Individuals with data for this question, but who provided another answer.	.	In individuals with data on commuting: SDC = ‘1’: Individuals who answered the following question as stated below: ‘How did you normally travel to job 1/2 (by car, by works or public transport, by bicycle, walking (please tick one per transport mode)’: ‘Always by car’ AND NOT ‘Always or usually by bicycle’ AND NOT ‘Always or usually walking’ SDC = ‘0’: Individuals who provided a different answer …		In individuals with data on sitting in a car: SDC = ‘1’: Individuals in the highest (sex-specific) tertile of the distribution for time spent sitting in a car. SDC = ‘0’: Individuals in one of the lower two (sex-specific) tertiles of the distribution for time spent sitting in a car.			SDC= ‘1’: Individuals who answered the following question as stated below: ‘If you have to travel for more than 1 km, how would you do it? 1, Car OR 2, 3-wheel scooter OR 3, Motor-scooter. SDC = ‘0’: Individuals without missing or undetermined (answer = 9) data for this question, but who provided an answer > 3						Include data from the first available visit at which participants have complete data on question Q07TLCN1. Exclude participants without data on this question a priori. Analyze data from all participants with appropriate data together, regardless of whether data was acquired during the same visit. Please start by calculating the following variable: t_sed_trans = drivedy * (drivehr + drivemn). if ‘…								In individuals who are employed and have data on travel to work: SDC = ‘1’: Individuals who answered the following question as stated in bold for Main job AND Second job (if available): ‘How do you travel to work at your main job/ Second job? Please tick one box for each type of transport’: ‘Always’ OR ‘Usually’ by car/ scooter/ motorbike/ bus AND NOT ‘Always’ OR ‘Usually ’ by bicycle’ AND NOT ‘A…									In individuals who answered question 12a, compare sedentary cases (1) with non-sedentary controls (0), where: SDC = ‘1’ if individuals report sitting at work or away from home or while driving for 21-40, 41-60, 61-90, or 90+ hours/week (best guess) SDC= ‘0’ if individuals report sitting at work or away from home or while driving for 0, 1, 2.5, 6-10, or 11-20 hours/week (best guess)	In individuals who have data on transportation to and from work/school: SDC= ‘1’: Individuals who answered all of the following questions as stated in bold: ‘How do you commute to work in the summer? (0107)’: 1) personal car/ car pool ‘How do you commute to work in the winter? (0107)’: 1) personal car/ car pool. SDC = ‘0’: Individuals with data on both questions who did not adhere to the mentione…
DATA ANALYSIS	12	Association test methods	MACH2DAT; MACH2QTL	MACH2QTL	ProbABEL	SNPTEST 2	MACH2QTL in GRIMP	QUICKTEST 0.98	MACH2DAT	SNPTEST 2.0	SNPTEST 2.4.1	PROBABEL	continuous variable: R 2.10.0; categorical variables: SAS 9.2	SNPTEST 2.4.1	R GEE	MACH2DAT 1.0.17	RLME	MACH2QTL	QuickTest version 0.95	SNPTEST 2.4.1	R version 2.12.0	ProbABEL			ProbABEL	SNPTEST	SNPTEST	ProbABEL	SNPTEST	PLINK v1.07	R	Firth test, as implemented in EPACTS (http://genome.sph.umich.edu/wiki/EPACTS)	SNPTEST v2.5	SNPTEST 2.1.0	ProbABEL			ProbABEL	ProbABEL	Merlin-offline v1.1.2	PROBABEL	Probabel	QUICKTEST v0.95	QUICKTEST v0.95	Plink 1.07 (using robust standard errors to adjust for DZ twin pair correlation)	SNPtest 2.1.1 (adjust for IDENTITY-BY-DESCENT and )	ProbABEL	ProbABEL v. 0.1-3	PLINK
[truncated: 11 more columns]

## Sheet: SuppTable3
Back to Supplementary Tables overview
Supplementary Table 3. Genome-wide significant (5×10−9) loci associated with self-reported physical activity traits in European and multi-ethnic meta-analyses and their associations with body mass index
Variants info								Leisure screen time					Moderate-to-vigorous intensity physical activity during leisure time (MVPA)					Sedentary behavior at work					Sedentary commuting behavior						BMI GWAS (Pulit et al. 2019, PMID: 30239722, Sample Size = 806,834)
Chr	Position	EA	OA	SNP rsid	Established PA locus (if yes, pmid)	Established sedentary locus	nearest gene	EAF	beta	SE	P	n	EAF	beta	SE	P	n	EAF	beta	SE	P	n	EAF	beta	SE	P	n	source	EA	OA	EAF	beta	SE	P
1	44134077	C	T	rs3791033	N	yes [32317632]	KDM4A	0.331	-0.0331	0.0041	3.66e-16	469809	0.3306	0.0061	0.0043	0.1563	484633	0.331	0.016	0.0059	0.006603	285255	0.3307	-0.0181	0.0085	0.03275	125801	EUR	c	t	0.3217	-0.0016	0.002	0.4169
1	61106174	C	A	rs10889193	N	yes [32317632]	LINC01748	0.4453	-0.0243	0.0039	4.94e-10	469809	0.4444	0.0115	0.0042	0.005785	483615	0.443	0.0039	0.0057	0.4916	284227	0.4466	-0.0114	0.0082	0.1616	125801	EUR	NA	NA	NA	NA	NA	NA
1	77967507	T	A	rs71658797	N	yes [32317632]	AK5	0.8777	-0.0373	0.0058	1.81e-10	469809	0.8778	0.0181	0.0062	0.003518	484633	0.8783	-0.0159	0.0085	0.0615	285255	0.8796	-0.0047	0.0123	0.7037	125801	EUR	t	a	0.8841	-0.0371	0.003	8.42e-36
1	98342685	C	A	rs12062845	N	yes [32317632]	DPYD	0.7842	-0.0281	0.0042	2.41e-11	526370	0.7771	0.0014	0.0038	0.7114	593413	0.7715	0.0051	0.005	0.3109	371731	0.7854	-0.0063	0.0089	0.4802	157920	EUR	c	a	0.801	-0.0151	0.0021	3.46e-13
1	112280990	A	G	rs197439	N	N	INKA2	0.6007	-0.0259	0.0039	3.29e-11	469809	0.6007	0.0145	0.0041	0.0004693	484633	0.6009	0.0136	0.0056	0.01569	285255	0.6005	-0.0095	0.0081	0.2403	125801	EUR	a	g	0.5967	-0.0132	0.0019	6.56e-12
1	153920286	A	G	rs8450	N	yes [32317632]	CRTC2	0.3007	0.018	0.0042	1.48e-05	470801	0.3035	0.0077	0.0039	0.04924	492406	0.3048	-0.0315	0.005	2.47e-10	297564	0.3015	-0.0126	0.0087	0.1478	125801	EUR	a	g	0.2976	-0.0017	0.0021	0.4231
1	171805284	A	G	rs6685030	N	N	DNM3	0.48	-0.0217	0.0035	5.27e-10	526371	0.491	-0.0006	0.0032	0.8524	605110	0.4963	0.0002	0.0042	0.9638	371730	0.4786	-0.0065	0.0074	0.3752	157920	EUR	a	g	0.4672	-0.0024	0.0017	0.1625
1	243921068	CTTT	C	rs543154297 (aka rs34770465)	N	N	AKT3	0.1837	-0.0308	0.0052	2.94e-09	442658	0.1835	0.0093	0.0054	0.08552	448902	0.1844	-0.0077	0.0075	0.3058	256395	0.1845	0.015	0.011	0.1749	109266	EUR	NA	NA	NA	NA	NA	NA
2	10961757	AT	A	rs142601240	N	N	PDIA6	0.0931	-0.0125	0.007	0.07289	457664	0.0952	0.043	0.0072	2.4e-09	468478	0.095	0.021	0.01	0.03641	268765	0.0954	-0.0012	0.0147	0.9361	113637	multi	NA	NA	NA	NA	NA	NA
2	44255167	CAT	C	rs145255225 (aka rs34908368)	N	yes [32317632]	LRPPRC	0.5752	-0.025	0.0041	1.28e-09	442658	0.5752	0.0047	0.0043	0.2769	448902	0.5753	-0.0177	0.0059	0.002905	256395	0.5738	0.0056	0.0088	0.5259	109266	EUR	NA	NA	NA	NA	NA	NA
2	45102896	A	G	rs62131183	N	yes [32317632]	SIX3-AS1	0.0469	-0.0539	0.0091	3.31e-09	468830	0.0468	0.0041	0.0097	0.6719	483768	0.047	0.0003	0.0132	0.983	283998	0.0473	-0.0269	0.0191	0.1578	124924	EUR	a	g	0.0457	-0.0018	0.0046	0.6933
2	60713235	A	G	rs10189857	N	yes [32317632]	BCL11A	0.5653	-0.0274	0.0035	7.8e-15	525491	0.5549	0.0093	0.0032	0.003645	587508	0.5535	0.0136	0.0042	0.001217	365851	0.5639	-0.016	0.0074	0.03185	157046	EUR	a	g	0.5645	-0.0071	0.0017	3.23e-05
2	100830040	C	T	rs4303732	N	yes [32317632]	LINC01104	0.402	-0.0265	0.0035	5.37e-14	525479	0.4048	0.0158	0.0032	7.25e-07	604243	0.405	0.0109	0.0042	0.01024	368488	0.4022	-0.0067	0.0074	0.3667	157046	EUR	c	t	0.3863	-0.0169	0.0017	1.26e-22
2	100832269	T	C	rs1160545	N	yes [32317632]	LINC01104	0.4025	-0.029	0.0039	1.14e-13	468924	0.4025	0.0249	0.0041	1.73e-09	483768	0.4024	0.0129	0.0057	0.0221	284476	0.4024	-0.0104	0.0082	0.2043	124924	EUR	t	c	0.3927	-0.0183	0.0019	2.52e-21
2	104433256	C	T	rs62151809	N	yes [32317632]	ZBTB46	0.5474	-0.0228	0.0039	3.9e-09	468924	0.5476	0.0162	0.0041	7.32e-05	483768	0.5479	0.0171	0.0056	0.002245	284476	0.5469	-0.0022	0.0081	0.7842	124924	EUR	c	t	0.5623	-0.0126	0.0019	3.57e-11
2	147890505	TA	T	rs144155998	N	yes [32317632]	RNU6-692P	0.8501	-0.0434	0.0056	1.3e-14	442658	0.8502	-0.0032	0.0059	0.585	448902	0.8502	0.0059	0.0081	0.4681	256395	0.8499	-0.0201	0.012	0.09446	109266	EUR	NA	NA	NA	NA	NA	NA
2	157149797	C	G	rs566017137	N	N	NR4A2	0.9639	-0.0656	0.0108	1.23e-09	442658	0.9639	0.0121	0.0113	0.284	448902	0.964	0.0225	0.0156	0.148	256395	0.9642	0.0189	0.0231	0.4127	109266	EUR	NA	NA	NA	NA	NA	NA
2	166176789	C	A	rs114590429	N	N	SCN2A	0.8843	-0.0376	0.006	3.03e-10	468924	0.8842	0.0057	0.0063	0.3683	483768	0.8842	-0.0098	0.0087	0.2551	283998	0.8841	-0.0178	0.0125	0.1526	124924	EUR	c	a	0.8892	-0.0082	0.003	0.006393
2	175197545	A	C	rs12992995	yes [29899525]	N	SP9	0.2755	-0.0258	0.0043	2.1e-09	468924	0.2752	0.0066	0.0046	0.1505	482750	0.2745	0.0061	0.0062	0.3314	283448	0.2764	-0.0118	0.009	0.1888	124924	EUR	a	c	0.271	-0.0136	0.0021	2.08e-10
2	193746283	G	T	rs12617870	N	yes [32317632]	PCGEM1	0.4623	-0.0263	0.0035	6.62e-14	525491	0.4608	0.0087	0.0032	0.006416	600637	0.4618	0.0006	0.0042	0.8883	367159	0.4637	-0.0187	0.0074	0.01141	157046	EUR	g	t	0.4644	-0.0061	0.0017	0.0003253
2	215367159	T	C	rs36079846	N	yes [32317632]	VWC2L	0.5205	-0.0239	0.0038	4.52e-10	468924	0.521	0.0125	0.0041	0.002004	483768	0.5211	0.0107	0.0055	0.05371	284476	0.5196	-0.0016	0.008	0.8448	124924	EUR	t	c	0.5278	-0.0067	0.0019	0.0003969
3	49916710	C	T	rs7613360	yes [30670697] (HDL and PA joint effect)	yes [32317632]	ACTBP13	0.6037	-0.0316	0.0039	6.92e-16	468924	0.6037	0.0247	0.0042	2.77e-09	483768	0.605	0.0313	0.0057	3.33e-08	284476	0.6047	-0.0039	0.0082	0.6317	124924	EUR	c	t	0.6133	-0.0215	0.0019	2.98e-28
3	49937505	T	C	rs7615206	yes [30670697] (HDL and PA joint effect)	yes [32317632]	MST1R	0.5703	-0.0345	0.0035	1.5e-22	521894	0.5785	0.0141	0.0032	1.04e-05	591638	0.5835	0.0189	0.0042	8.04e-06	360325	0.5726	0.0001	0.0074	0.9934	153449	EUR	t	c	0.5758	-0.0182	0.0018	2.46e-25
3	70540347	A	T	rs76267866	N	N	SAMSSON	0.7923	-0.0297	0.0047	3.53e-10	468924	0.7926	0.0136	0.005	0.006756	483768	0.7926	-0.0051	0.0068	0.4555	284476	0.792	0.0175	0.0099	0.07761	124924	EUR	a	t	0.7981	-0.0149	0.0024	2.76e-10
3	71587392	G	C	rs62244886	N	yes [32317632]	FOXP1	0.3962	-0.0239	0.0039	1.24e-09	468924	0.3956	0.0106	0.0042	0.01093	483768	0.3954	0.009	0.0057	0.1149	284476	0.3971	-0.016	0.0082	0.0515	124924	EUR	g	c	0.3846	-0.0061	0.0019	0.0017
3	75201030	C	T	rs7430216	N	N	LOC107986099	0.7773	-0.025	0.0042	2.5e-09	523040	0.7791	0	0.0038	0.9903	601777	0.7803	0.0063	0.005	0.2089	368839	0.7782	0.0051	0.0089	0.5674	154646	EUR	c	t	0.7791	-0.003	0.002	0.142
3	83068067	G	A	rs9821299	N	N	CYP51A1P1	0.8146	-0.0285	0.0048	3.63e-09	482490	0.8151	0.0022	0.0051	0.66	524881	0.8151	0.0145	0.0069	0.03688	309815	0.8147	-0.0194	0.0103	0.05898	127126	EUR	g	a	0.8148	-0.0032	0.0025	0.187
3	85011013	T	C	rs1691471	yes [29899525]	yes [32317632]	CADM2	0.376	0.0106	0.004	0.007425	468924	0.3759	0.0379	0.0042	1.73e-19	483768	0.3758	-0.0074	0.0057	0.1966	284476	0.3749	0.0193	0.0083	0.01983	124924	EUR	t	c	0.3698	0.0126	0.002	1.29e-10
3	85658230	C	T	rs1375561	yes [29899525]	yes [32317632]	CADM2	0.3466	-0.0232	0.0037	2.55e-10	525491	0.3575	-0.0063	0.0033	0.05381	602218	0.361	0.0175	0.0043	5.5e-05	368935	0.3471	-0.0133	0.0077	0.08391	157046	EUR	c	t	0.3338	-0.0179	0.0017	3.16e-26
3	88023541	T	C	rs17025214	N	yes [32317632]	HTR1F	0.3099	-0.0221	0.0038	4.31e-09	525487	0.3004	-0.0001	0.0035	0.974	606009	0.3082	-0.0006	0.0038	0.8745	370939	0.3085	-0.0099	0.0079	0.2094	157043	EUR	t	c	0.3042	-0.0131	0.0018	1.09e-13
3	93809151	T	C	rs7432837	N	yes [32317632]	NSUN3	0.7415	-0.0235	0.004	3.24e-09	525491	0.7364	-0.0004	0.0036	0.9167	604253	0.7357	0.0103	0.0047	0.02827	369629	0.7416	0.0157	0.0084	0.06013	155748	EUR	t	c	0.7542	-0.0118	0.0019	1.57e-09
3	114631548	A	C	rs9867121	N	yes [32317632]	ZBTB20	0.1829	-0.0317	0.005	2.02e-10	468924	0.1827	0.0036	0.0053	0.4962	483768	0.1826	-0.0013	0.0072	0.8617	284476	0.1823	-0.0214	0.0104	0.04023	124924	EUR	a	c	0.193	-0.0078	0.0024	0.001283
3	165781804	T	TA	rs150123913	N	yes [32317632]	BCHE	0.6054	-0.0253	0.0041	8.92e-10	442658	0.6054	0.0093	0.0043	0.03152	448902	0.6065	0.0016	0.0059	0.783	256395	0.6052	0.012	0.0088	0.1721	109266	EUR	NA	NA	NA	NA	NA	NA
4	3305116	A	G	rs743699	N	yes [32317632]	RGS12	0.7433	-0.0267	0.0044	1.18e-09	468924	0.7431	0.0185	0.0047	6.66e-05	483768	0.7429	0.0123	0.0064	0.05343	284476	0.743	0.0005	0.0092	0.957	124924	EUR	a	g	0.7363	-0.008	0.0022	0.0002115
4	17922813	A	AT	rs548236486 (aka rs199551309)	N	yes [32317632]	LCORL	0.8675	-0.0382	0.006	1.45e-10	442658	0.8675	0.0149	0.0062	0.0163	448902	0.8679	0.008	0.0086	0.3516	256395	0.8681	-0.022	0.0127	0.0831	109266	EUR	NA	NA	NA	NA	NA	NA
4	77030872	G	A	rs4416502	N	N	ART3	0.8004	-0.0291	0.0048	1.38e-09	468924	0.8002	0.0072	0.0051	0.1541	483768	0.7993	-0.0033	0.0069	0.6307	284476	0.7996	0.0182	0.01	0.06982	124924	EUR	g	a	0.7841	-0.0116	0.0023	3e-07
4	103188709	C	T	rs13107325	N	yes [32317632]	SLC39A8	0.9256	-0.0404	0.0067	1.79e-09	525490	0.93	0.0314	0.0066	2.15e-06	585256	0.9338	0.031	0.0091	0.0006376	357888	0.9275	-0.0212	0.0142	0.1362	157046	EUR	c	t	0.918	-0.0468	0.0032	3.81e-47
5	62930015	A	G	rs262890	N	yes [32317632]	HTR1A	0.7003	-0.0344	0.0042	2.06e-16	468924	0.6999	0.0026	0.0044	0.5512	483768	0.7003	0.0132	0.0061	0.02929	284476	0.7008	0.0012	0.0088	0.887	124924	EUR	a	g	0.7046	-0.0138	0.0021	2.95e-11
5	77489568	T	TTATA	rs67777640	N	N	AP3B1	0.6535	-0.0293	0.0043	8.44e-12	442658	0.6536	-0.0013	0.0045	0.7639	448902	0.6539	-0.0074	0.0062	0.2292	256395	0.6542	-0.0138	0.0091	0.1316	109266	EUR	NA	NA	NA	NA	NA	NA
5	88157552	C	T	rs4518438	yes [29899525, 30531941]	yes [32317632]	MEF2C	0.5112	0.0041	0.0035	0.2378	525490	0.526	-0.0041	0.0032	0.1897	604250	0.532	-0.026	0.0042	4.41e-10	370957	0.5139	0.0058	0.0073	0.4261	157044	EUR	c	t	0.4984	-0.001	0.0017	0.5346
5	92596445	A	G	rs4596363	no	yes [32317632]	NR2F1-AS1	0.3118	0.0013	0.0041	0.7445	498202	0.3161	0.0029	0.0042	0.4853	565981	0.3126	-0.0335	0.0057	4.48e-09	332229	0.3124	-0.0006	0.0085	0.9468	131497	multi	a	g	0.3146	-0.0058	0.0021	0.004869
5	96164771	G	A	rs249960	N	N	ERAP1	0.1822	-0.0298	0.005	2.43e-09	468924	0.1821	0.0087	0.0053	0.09747	483768	0.1824	0.0229	0.0072	0.001464	284476	0.182	-0.0316	0.0104	0.002507	124924	EUR	g	a	0.1905	-0.0067	0.0024	0.005727
5	112113735	T	C	rs396321	N	N	APC	0.5128	-0.0213	0.0035	1.29e-09	521893	0.5004	0.0069	0.0032	0.03004	591638	0.4971	-0.0031	0.0042	0.4566	360325	0.5137	0.0061	0.0073	0.4041	153448	EUR	t	c	0.507	-0.0045	0.0017	0.009475
5	138355612	CT	C	rs752485316	N	yes [32317632]	SIL1	0.6685	-0.0324	0.0043	3.1e-14	442658	0.6684	-0.0026	0.0045	0.5606	448902	0.6684	-0.0068	0.0061	0.2697	256395	0.6678	0.0096	0.0091	0.2908	109266	EUR	NA	NA	NA	NA	NA	NA
5	152067929	A	G	rs2964252	N	N	LINC01470	0.3158	-0.0235	0.0037	3.16e-10	525491	0.3147	0.0008	0.0034	0.822	604255	0.3144	0.0085	0.0045	0.05773	370960	0.3155	-0.001	0.0079	0.9	157046	EUR	a	g	0.3331	-0.0019	0.0018	0.3074
5	161101615	G	A	rs1947066	N	N	GABRA6	0.1972	-0.0298	0.0044	8.54e-12	525491	0.2024	0.0094	0.0039	0.01689	604252	0.2028	-0.0009	0.0052	0.8614	370923	0.1989	-0.0317	0.0091	0.000528	157046	EUR	g	a	0.1974	0.0014	0.0021	0.5118
6	12693454	T	C	rs558134	N	N	PHACTR1	0.3835	-0.0225	0.0036	5.05e-10	525479	0.3881	0	0.0033	0.9964	592542	0.3893	0.0067	0.0043	0.1185	370944	0.3847	0.0088	0.0075	0.2442	157037	EUR	t	c	0.3756	-0.0077	0.0018	1.53e-05
6	35362848	T	C	rs6457816	yes [17259439, 17327385]	N	PPARD	0.9343	-0.0414	0.007	3.97e-09	525488	0.9392	0.0228	0.0069	0.0009	603789	0.9412	0.0093	0.0093	0.3167	370623	0.9339	0.0019	0.0148	0.9	157044	EUR	t	c	0.922	-0.0192	0.0031	1.04e-09
6	98392667	A	C	rs9482120	no	yes [32317632]	AL589740.1	0.6019	0.0163	0.0039	3.24e-05	468924	0.6024	-0.0176	0.0042	2.39e-05	483768	0.6029	-0.0536	0.0057	3.44e-21	284476	0.6032	0.0152	0.0082	0.06384	124924	EUR	a	c	0.6074	0.0178	0.002	9.35e-20
6	107649123	T	C	rs78394231	yes [29899525]	yes [32317632]	PDSS2	0.9015	-0.0381	0.0065	3.53e-09	468924	0.9015	0.0024	0.0068	0.7203	483768	0.9013	0.0232	0.0093	0.01307	284476	0.901	-0.0191	0.0135	0.1556	124924	EUR	t	c	0.9061	-0.0047	0.0033	0.1485
6	139259142	C	CT	rs200307517	N	N	REPS1	0.3524	-0.0279	0.0044	1.45e-10	442658	0.3525	-0.0003	0.0045	0.9455	448902	0.3523	0.0137	0.0063	0.02872	256395	0.3524	-0.0073	0.0093	0.4321	109266	EUR	NA	NA	NA	NA	NA	NA
6	141799534	T	C	rs13201721	N	N	RN7SKP106	0.7307	0.0041	0.0043	0.3368	483312	0.7364	0.0255	0.004	1.83e-10	522597	0.7385	-0.0009	0.0051	0.8533	321949	0.731	-0.0217	0.0091	0.01672	126972	EUR	t	c	0.7351	0.0046	0.0022	0.03317
6	166165563	G	A	rs58541850	N	yes [32317632]	PDE10A	0.9415	-0.0522	0.0082	1.72e-10	468924	0.9412	0.0196	0.0087	0.02368	482750	0.941	-0.0154	0.0118	0.1911	283448	0.9413	-0.0049	0.0171	0.7724	124924	EUR	g	a	0.9429	0.0007	0.0041	0.8665
7	53853183	G	GA	rs531112651 (aka rs200756759)	N	N	LINC01446	0.7828	-0.0301	0.0049	6.95e-10	442658	0.7827	0.0004	0.0051	0.9422	448902	0.7824	-0.0034	0.007	0.6293	256395	0.7826	-0.0235	0.0104	0.02336	109266	EUR	NA	NA	NA	NA	NA	NA
7	99118077	AT	A	rs543294537 (aka rs11419307)	N	N	ZKSCAN5	0.1539	-0.0402	0.0056	6.39e-13	442658	0.154	0.0229	0.0058	8.3e-05	448902	0.1541	-0.0069	0.008	0.3882	256395	0.155	-0.0054	0.0118	0.6458	109266	EUR	NA	NA	NA	NA	NA	NA
7	101870885	C	T	rs144839021	N	N	CUX1	0.9978	-0.2963	0.0444	2.41e-11	442658	0.9977	0.0212	0.0462	0.6463	448902	0.9978	0.0586	0.0649	0.3665	256395	0.9978	-0.1551	0.0965	0.1081	109266	EUR	c	t	0.9979	-0.0634	0.0216	0.003386
7	111180444	G	C	rs2529484	N	N	IMMP2L	0.6485	-0.0221	0.0036	1.39e-09	525488	0.652	0.0104	0.0033	0.001714	604252	0.6538	-0.0079	0.0044	0.06987	370957	0.648	-0.002	0.0076	0.7888	157045	EUR	g	c	0.6459	-0.008	0.0018	7.43e-06
7	133505091	A	T	rs13235840	yes [29899525]	yes [32317632]	EXOC4	0.8186	-0.0313	0.005	3.48e-10	468924	0.8182	0.019	0.0053	0.0003096	483768	0.8183	-0.0106	0.0072	0.1414	284476	0.8184	-0.0185	0.0104	0.07653	124924	EUR	a	t	0.8212	-0.0015	0.0025	0.5478
7	140176596	C	T	rs17621391	N	N	MKRN1	0.2649	-0.0243	0.0041	2.11e-09	525485	0.2832	0.0083	0.0037	0.02526	588261	0.2898	0.0065	0.0048	0.1713	369922	0.2649	-0.005	0.0086	0.5649	157042	EUR	c	t	0.2545	-0.0083	0.002	5.23e-05
8	10769439	C	T	rs7821826	N	yes [32317632]	XKR6	0.5075	-0.0207	0.0035	3.25e-09	524166	0.5065	0.0024	0.0032	0.4433	604253	0.5044	0.0056	0.0042	0.1862	370958	0.5065	0.007	0.0073	0.3425	156383	EUR	c	t	0.5065	0.0151	0.0017	5.45e-19
8	30862954	CA	C	rs55751618	N	yes [32317632]	PURG	0.6306	-0.0326	0.0042	8.3e-15	442658	0.6305	0.0148	0.0044	0.00077	448902	0.6306	0.0149	0.0061	0.01399	256395	0.6308	0.0063	0.0089	0.479	109266	EUR	NA	NA	NA	NA	NA	NA
8	92690148	C	A	rs12678836	N	yes [32317632]	AC103409.1	0.576	-0.0232	0.0035	5.37e-11	524165	0.5802	0.0022	0.0032	0.496	604252	0.5835	-0.0004	0.0042	0.9341	370957	0.5781	0.0023	0.0074	0.752	156382	EUR	c	a	0.5701	-0.0012	0.0017	0.4766
9	1722044	T	C	rs2783992	N	yes [32317632]	SMARCA2	0.5385	-0.0242	0.0038	3.36e-10	468924	0.539	0.0064	0.0041	0.114	483768	0.5387	0.0038	0.0056	0.4961	284476	0.5382	-0.0002	0.008	0.9821	124924	EUR	t	c	0.5379	-0.0001	0.0019	0.9396
9	22609110	A	G	rs34864022	N	yes [32317632]	LINC01239	0.9341	-0.0483	0.0078	4.71e-10	468924	0.9342	0.0105	0.0082	0.2021	483768	0.9341	-0.0018	0.0112	0.8757	284476	0.9345	-0.0311	0.0163	0.05528	124924	EUR	a	g	0.9373	0	0.0039	0.9907
9	120514574	C	T	rs1999065	N	yes [32317632]	TLR4	0.6623	-0.0249	0.0037	1.24e-11	526725	0.6568	0.0025	0.0033	0.4484	606820	0.655	-0.0087	0.0044	0.0454	372605	0.6627	-0.0105	0.0077	0.1726	159606	EUR	c	t	0.6517	-0.0051	0.0018	0.004165
9	134723482	GTGTGGTGTGTGCA	G	rs566556664	N	yes [32317632]	MED27	0.8658	-0.0363	0.0061	3.22e-09	442658	0.8658	0.0172	0.0064	0.00712	448902	0.8661	0.012	0.0088	0.1758	256395	0.8649	-0.0171	0.013	0.1882	109266	EUR	NA	NA	NA	NA	NA	NA
9	140251458	G	A	rs73581580	N	N	EXD3	0.8761	-0.037	0.0058	1.94e-10	468924	0.8758	0.0228	0.0062	0.00023	479017	0.876	0.0211	0.0084	0.01252	281425	0.8763	-0.0311	0.0122	0.01059	124924	EUR	g	a	0.8795	0.0133	0.0029	5.72e-06
10	21839820	T	TAATTAAAAATTATGTGAAAAC	rs11275375	yes [30531941]	yes [32317632]	MLLT10	0.6775	-0.0418	0.0043	2.59e-22	442658	0.6775	0.0138	0.0045	0.002056	448902	0.6776	-0.0063	0.0062	0.3082	256395	0.6785	-0.0256	0.0091	0.005167	109266	EUR	NA	NA	NA	NA	NA	NA
10	66407019	C	T	rs68049022	N	N	RPL17P35	0.2019	-0.0314	0.0048	6.18e-11	468924	0.2017	0.0055	0.0051	0.2789	483768	0.2018	-0.004	0.007	0.5626	284476	0.2031	-0.0079	0.01	0.4297	124924	EUR	c	t	0.1988	-0.003	0.0024	0.2187
10	125409953	C	T	rs841020	yes [29899525]	N	GPR26	0.8077	-0.0269	0.0044	1.15e-09	525491	0.8057	0.0068	0.004	0.08851	604254	0.8056	0.0026	0.0053	0.6161	370958	0.8075	0.0103	0.0093	0.2698	157046	EUR	c	t	0.8184	0.0008	0.0021	0.699
11	65990439	C	T	rs4483592	yes [29899525]	yes [32317632]	PACS1	0.8367	-0.036	0.0052	3.97e-12	468924	0.8366	0.0156	0.0055	0.004579	483768	0.8362	0.0024	0.0075	0.7476	284476	0.8367	-0.0134	0.0108	0.2158	124924	EUR	c	t	0.8343	-0.0042	0.0026	0.1027
11	66078129	C	T	rs1625595	yes [29899525]	yes [32317632]	CD248	0.5331	-0.0135	0.0035	0.0001123	525488	0.5252	0.0213	0.0032	1.9e-11	592552	0.5224	0.0026	0.0042	0.5372	370955	0.5317	-0.0102	0.0073	0.1666	157044	EUR	c	t	0.5174	-0.0054	0.0017	0.001481
11	71416091	A	G	rs4551799	N	N	FAM86C1	0.3436	-0.0241	0.0039	6.91e-10	512111	0.3355	0.0074	0.0037	0.04409	555070	0.3335	0.0044	0.0048	0.3649	340897	0.344	0.0044	0.0083	0.5953	154640	EUR	a	g	0.3339	-0.0062	0.0019	0.001338
11	88575965	G	T	rs1391954	N	N	GRM5	0.5561	-0.0245	0.004	1.51e-09	442658	0.5561	0.0126	0.0042	0.002949	448902	0.5564	-0.0137	0.0058	0.01843	256395	0.5559	0.01	0.0086	0.2438	109266	EUR	g	t	0.5768	-0.0051	0.0017	0.002565
12	6862646	G	A	rs3759344	N	N	MLF2	0.8937	-0.0452	0.0062	4.26e-13	468924	0.8937	0.014	0.0066	0.03346	483768	0.8936	-0.0052	0.009	0.5642	284476	0.8937	-0.0132	0.013	0.3101	124924	EUR	g	a	0.8974	-0.0016	0.0031	0.6023
12	13415288	T	C	rs10772643	N	yes [32317632]	EMP1	0.8923	-0.0385	0.0062	5.88e-10	468924	0.8915	0.0113	0.0066	0.08588	483768	0.8919	0.0127	0.009	0.1574	284476	0.8921	0.0094	0.013	0.4689	124924	EUR	t	c	0.8912	-0.0099	0.0031	0.001345
12	24102749	CCT	C	rs142471757	N	yes [32317632]	SOX5	0.7353	-0.0279	0.0046	1.65e-09	442658	0.7353	-0.0124	0.0048	0.01033	448902	0.7366	-0.0101	0.0067	0.1305	256395	0.7367	-0.0139	0.0099	0.158	109266	EUR	NA	NA	NA	NA	NA	NA
12	109883577	C	T	rs7969719	N	N	MYO1H	0.6869	-0.0271	0.0037	4.46e-13	525490	0.7037	0.0149	0.0035	1.75e-05	602182	0.7087	-0.0026	0.0046	0.5667	368895	0.6867	0.01	0.0079	0.2049	157046	EUR	c	t	0.6909	-0.0027	0.0017	0.1277
12	117525235	T	G	rs2173650	N	yes [32317632]	TESC	0.1488	-0.0315	0.0053	3.62e-09	484638	0.1515	0.0123	0.0055	0.02532	520342	0.1508	0.0022	0.0076	0.7774	299886	0.1496	0.0046	0.0112	0.6786	129295	multi	t	g	0.1489	-0.0039	0.0027	0.1437
12	123536456	C	CT	rs541140319 (aka rs59131741)	N	N	PITPNM2	0.3137	-0.028	0.0045	4.11e-10	442658	0.3136	0.006	0.0047	0.201	448902	0.3132	0.0092	0.0065	0.154	256395	0.3136	0.0019	0.0095	0.8413	109266	EUR	NA	NA	NA	NA	NA	NA
13	99055774	G	A	rs9513416	N	yes [32317632]	FARP1	0.1589	-0.0281	0.0048	4.1e-09	525490	0.1592	0.0043	0.0043	0.3228	604252	0.1592	0.0005	0.0057	0.9285	370957	0.1573	-0.0131	0.01	0.1911	157046	EUR	g	a	0.1548	-0.0096	0.0024	4.96e-05
13	100753041	CT	C	13:100753041 CT C	N	yes [32317632]	PCCA	0.6339	-0.0357	0.0042	3.17e-17	442658	0.6338	0.0067	0.0044	0.1271	448902	0.6343	0.0143	0.0061	0.01836	256395	0.6337	-0.0192	0.009	0.03215	109266	EUR	NA	NA	NA	NA	NA	NA
14	97326366	A	C	rs10400776	N	N	VRK1	0.2593	-0.0259	0.0044	3.45e-09	468924	0.2588	0.0089	0.0046	0.05438	483768	0.2585	0.0022	0.0063	0.7233	284476	0.2593	-0.0117	0.0091	0.1991	124924	EUR	a	c	0.2596	0.0013	0.0022	0.542
15	64092140	A	G	rs12324720	N	N	HERC1	0.1756	-0.0271	0.0046	3.53e-09	525490	0.1986	0.0014	0.004	0.7274	594326	0.2038	-0.0049	0.0053	0.3465	370958	0.1773	-0.0122	0.0096	0.2046	157046	EUR	a	g	0.1564	-0.0048	0.0021	0.02425
15	78024806	C	A	rs56151256	N	yes [32317632]	LINGO1	0.2502	-0.0285	0.0044	1.17e-10	468924	0.2497	0.0143	0.0047	0.002289	483768	0.2501	0.0155	0.0064	0.01532	284476	0.2496	-0.0181	0.0092	0.04986	124924	EUR	c	a	0.2445	-0.0166	0.0022	6.19e-14
16	10308335	T	C	rs11074658	N	N	GRIN2A	0.5913	-0.0239	0.0039	9.21e-10	468924	0.591	-0.0007	0.0041	0.8717	483768	0.5915	-0.0028	0.0057	0.6172	284476	0.5921	-0.0089	0.0082	0.2772	124924	EUR	t	c	0.5959	-0.0073	0.0019	0.0001623
16	31065918	A	T	rs4889530	N	yes [32317632]	ZNF668	0.3812	-0.0253	0.0039	1.32e-10	468924	0.3812	0.0103	0.0042	0.01408	483768	0.3814	0.0025	0.0057	0.6569	284476	0.3824	-0.0078	0.0082	0.344	124924	EUR	a	t	0.3782	-0.0211	0.002	4.11e-27
17	19806828	C	T	rs385301	yes [29899525]	yes [32317632]	AKAP10	0.7359	0.0021	0.0046	0.6413	442658	0.7363	0.0284	0.0047	1.6e-09	461744	0.7369	0.0076	0.0064	0.2372	268784	0.7359	-0.0155	0.0097	0.1098	109266	EUR	c	t	0.7353	0.0024	0.0022	0.2598
17	50291181	C	A	rs9903845	N	N	CA10	0.676	-0.011	0.004	0.00338	544025	0.691	0.02	0.0034	4.45e-09	632561	0.695	0.006	0.005	0.22	388615	0.678	-0.007	0.008	0.366	161416	multi	C	A	0.671	-0.003	0.0018	0.098
17	60851559	T	C	rs1860337	N	N	MARCHF10	0.5953	-0.0253	0.0039	9.08e-11	468924	0.5955	0.0042	0.0041	0.3082	483768	0.5949	-0.0009	0.0056	0.8674	284476	0.5946	-0.0064	0.0082	0.4328	124924	EUR	t	c	0.6044	-0.0011	0.0019	0.5841
17	77768068	C	G	rs73420302	N	N	CBX8	0.1785	-0.03	0.0051	3.04e-09	468924	0.1785	-0.0057	0.0053	0.2835	483768	0.1785	0.0035	0.0073	0.6351	284476	0.1778	0.0058	0.0106	0.5853	124924	EUR	c	g	0.1752	0.0004	0.0025	0.8687
18	35179808	A	G	rs12962050	N	yes [32317632]	CELF4	0.647	-0.0234	0.0036	1.18e-10	525490	0.6629	0.0139	0.0034	3.73e-05	604214	0.6646	0.0059	0.004	0.1333	370915	0.6458	-0.0096	0.0076	0.2092	157045	EUR	a	g	0.63	-0.0001	0.0018	0.947
18	40323567	T	C	rs148544378	N	yes [32317632]	RIT2	0.0206	-0.0884	0.0135	6.55e-11	468924	0.0206	0.0157	0.0144	0.2773	478772	0.0206	0.0034	0.0198	0.8646	279012	0.0208	-0.0301	0.0282	0.2862	124924	EUR	t	c	0.0195	0.0146	0.0069	0.03383
18	41817809	G	A	rs78140587	N	N	KRT8P5	0.0407	-0.0615	0.0099	5.83e-10	468924	0.041	0.016	0.0105	0.1263	483768	0.0408	-0.001	0.0143	0.945	284476	0.0407	-0.0163	0.0208	0.432	124924	EUR	g	a	0.0392	-0.017	0.005	0.0007087
19	10794630	T	G	rs2229383	N	yes [32317632]	ILF3	0.6347	-0.0287	0.004	6.4e-13	468924	0.635	0.008	0.0042	0.05952	483768	0.6346	-0.0006	0.0058	0.9116	284476	0.6341	-0.0008	0.0083	0.9275	124924	EUR	t	g	0.6345	-0.0073	0.002	0.0002191
19	19388071	G	C	rs12981974	yes [29899525]	yes [32317632]	SUGP1	0.8574	-0.0334	0.0057	4.16e-09	484638	0.8503	0.0257	0.0059	1.3e-05	519519	0.8539	0.0055	0.0082	0.5037	299073	0.8537	-0.0025	0.0119	0.8301	129295	multi	NA	NA	NA	NA	NA	NA
19	45392254	T	C	rs6857	yes [29899525]	N	NECTIN2	0.1689	-0.0369	0.0047	5.8e-15	523876	0.1729	0.0057	0.0043	0.1786	594710	0.1752	-0.0062	0.0056	0.2715	368260	0.1689	-0.0172	0.0099	0.08043	155867	EUR	t	c	0.1656	-0.0246	0.0023	5.92e-26
20	43525483	T	TTA	rs139900206 (aka rs3838037)	N	yes [32317632]	YWHAB	0.871	-0.0416	0.0061	9.36e-12	442658	0.871	0.0167	0.0064	0.008961	448902	0.8701	0.0067	0.0088	0.4467	256395	0.8703	-0.0031	0.0129	0.808	109266	EUR	NA	NA	NA	NA	NA	NA
20	62418243	C	A	rs6010651	N	yes [32317632]	ZBTB46	0.3799	-0.0235	0.004	3.34e-09	468924	0.38	0.0121	0.0042	0.003961	483768	0.3802	-0.0118	0.0057	0.03917	284476	0.381	0.0031	0.0083	0.7049	124924	EUR	c	a	0.383	-0.0093	0.002	2.67e-06
23	39198051	A	G	rs1604558	N	N	LINC01281	0.7401	-0.0234	0.0039	1.36e-09	442658	0.7399	0.005	0.0039	0.207	455694	0.7396	-0.0052	0.0054	0.3343	262960	0.7395	0.0125	0.0082	0.128	109266	EUR	NA	NA	NA	NA	NA	NA
23	68382836	G	A	rs7067170	N	N	PJA1	0.7623	-0.0257	0.004	8.66e-11	442658	0.7629	-0.0017	0.004	0.68	455694	0.7644	0.0039	0.0056	0.4861	262960	0.7619	-0.0012	0.0085	0.8867	109266	EUR	NA	NA	NA	NA	NA	NA
P<5E-9 considered statistically significant afer adjusting for multiple testing. EA: effect allele; OA: other allele; EAF: effect allele frequency; n: sample size; beta: effect size estimate: SE: standard error; P: P-value. * variance explained is calculated as VarExp = β2(1 − f)2f. The total variance explained by the 88 leisure screen time loci is 2.75%

## Sheet: SuppTable4
Back to Supplementary Tables overview
Supplementary Table 4. Genome-wide significant (5×10−9) loci associated with moderate-to-vigorous intensity physical activity during leisure time in sex-specific meta-analyses
SNP rsid	Chr	Position	EA	OA	nearest gene	n	EAF	beta	SE	P	P-heterogeneity by sex
European men
rs182484063	4	28821739	C	A	MESTP3	219777	0.02	0.13	0.021	2.09e-09	0.000459
rs7946119	11	16421858	C	T	SOX6	243411	0.4	0.04	0.006	5.37e-11	9.13e-07
European women
rs150882750 (aka rs10673865)	4	109098823	T	TAC	LEF1-AS1	243769	0.54	0.04	0.006	3.17e-09	0.001
P<5E-9 considered statistically significant afer adjusting for multiple testing. EA: effect allele; OA: other allele; EAF: effect allele frequency; n: sample size; beta: effect size estimate: SE: standard error; P: P-value; no locus was previously reported to be associated with physical activity or sedentary behavior.

## Sheet: SuppTable5
Supplementary Table 5. Genome-wide significant (5×10−9) loci associated with leisure screen time and moderate-to-vigorous intensity physical activity during leisure time using MTAG
Variant info						MTAG results					European ancestry meta-analysis results
lead SNP	Chr	Position	EA	OA	EAF	mtag beta	mtag SE	mtag z	mtag P	traits	MVPA beta	MVPA SE	MVPA P	MVPA n	LST beta	LST SE	LST P	LST n
rs11184939	1	107162248	T	G	0.6048	0.0223695	0.00376586	5.94008	2.84874e-09	LST	-0.0106	0.004	0.008785	528280	0.0218	0.0038	1.345e-08	483373
rs71604175	5	7531712	A	G	0.75	-0.0248817	0.00411213	-6.05079	1.44134e-09	MVPA	-0.0232	0.0047	8.179e-07	483768	0.0202	0.0044	5.215e-06	468924
rs4352559	5	60586625	T	C	0.4964	0.017818	0.00292225	6.09735	1.07841e-09	MVPA, LST	0.018	0.0032	1.653e-08	599961	-0.0119	0.0035	0.0006557	525488
rs58190421	5	120204026	A	C	0.578	-0.0235157	0.00386992	-6.07653	1.22808e-09	LST	0.0158	0.0042	0.0001564	483768	-0.0219	0.0039	3.01e-08	468924
rs72834698	6	26176517	A	G	0.1424	0.0315809	0.00509012	6.20436	5.49208e-10	LST, MVPA	0.0279	0.0058	1.784e-06	482750	-0.0285	0.0055	2.303e-07	468924
rs11762545	7	2060775	T	C	0.1822	0.0276529	0.0046426	5.95634	2.57949e-09	MVPA	0.0263	0.0053	5.878e-07	483768	-0.0216	0.005	1.417e-05	468924
rs11989077	8	105140792	A	G	0.1961	0.0265232	0.00446872	5.9353	2.93317e-09	MVPA	0.0246	0.0051	1.539e-06	483768	-0.0218	0.0048	6.28e-06	468924
rs7875078	9	14494845	A	C	0.4517	0.0209113	0.00343289	6.09147	1.11881e-09	LST	-0.0093	0.0032	0.00367	605796	0.0204	0.0035	7.41e-09	526722
rs1017550	10	63587683	A	G	0.5864	0.0202426	0.00343327	5.89601	3.72386e-09	LST	-0.0095	0.0032	0.002995	604256	0.0196	0.0035	2.852e-08	525491
rs568546	11	107321156	T	C	0.5206	0.02203	0.00359931	6.12063	9.32081e-10	MVPA	0.0237	0.0041	5.885e-09	483768	-0.0123	0.0039	0.001439	468924
rs1788761	18	21133084	A	G	0.5026	-0.0225571	0.00357752	-6.30524	2.87748e-10	MVPA, LST	-0.0213	0.0041	1.553e-07	483768	0.0178	0.0038	3.59e-06	468924
rs12463321	19	37651855	A	G	0.1478	-0.0323345	0.00544897	-5.93405	2.95549e-09	LST	0.0145	0.0058	0.01203	483768	-0.0317	0.0055	6.99e-09	468924
rs6063831	20	51175483	A	C	0.6971	-0.022261	0.0037849	-5.88154	4.06475e-09	MVPA	-0.0214	0.0043	5.369e-07	528476	0.017	0.0041	3.099e-05	482488
P<5E-9 considered statistically significant afer adjusting for multiple testing. EA: effect allele; OA: other allele; EAF: effect allele frequency; MVPA: moderate-to-vigorous intensity physical activity during leisure time; LST: leisure screen time

## Sheet: SuppTable6
Back to Supplementary Tables overview
Supplementary Table 6. Estimated heritability of self-reported physical activity traits estimated using UK Biobank participants
Methods	MVPA	LST	SDW	SDC
LDSC	0.042	0.086	0.046	0.034
BOLT-REML	0.07955	0.156	0.0935	0.088
MVPA: moderate-to-vigorous intensity physical activity during leisure time; LST: leisure screen time; SDW: sedentary behavior at work; SDC: sedentary commuting behavior

## Sheet: SuppTable7
Back to Supplementary Tables overview
Supplementary Table 7. Associations with self-reported physical activity traits for loci previously associated with objectively assessed physical activity traits (signficant results)
Device-assessed PA trait	PMID	Gene	SNP rsid	Chr	Position	EA	EAF	LST				MVPA
								beta	SE	P	n	beta	SE	P	n
overall activity	30531941	SKIDA1	rs564819152	10	21820650	A	0.68	-0.039	0.0043	1.943e-19	442658	0.0118	0.0045	0.008693	448902
sedentary	30531941	MEF2C-AS2	rs26579	5	87985295	C	0.59	-0.0021	0.0036	0.5598	525488	0.0056	0.0033	0.08287	604248
sedentary	30531941	EFNA5	rs25981	5	106822908	C	0.47	-0.0043	0.0038	0.267	468924	-0.0012	0.0041	0.7601	483768
sedentary	30531941	LOC105377146	rs1858242	3	68527135	G	0.7421	-0.0122	0.0044	0.005269	468924	-0.0106	0.0046	0.02295	483768
sedentary	30531941	CALN1	rs34858520	7	71723883	G	0.4427	0.0024	0.0039	0.5313	468924	-0.0052	0.0041	0.2077	483768
Accelerometry – Average acceleration	29899525	CRHR1	rs55657917	17	43844560	G	0.2305	0.0115	0.0048	0.0181	442658	0.0225	0.005	7.32e-06	461744
Accelerometry – Average acceleration	29899525	RIT2/SYT4	rs59499656	18	40768309	T	0.3441	-0.012	0.004	0.002968	468924	0.008	0.0043	0.06024	483768
Accelerometry –Fraction accelerations > 425 milli-gravities	29899525	PML	rs743580	15	74328116	A	0.51	-0.0042	0.0038	0.2801	468924	0.0139	0.0041	0.0006683	477754
P<0.05 reflecting nominally significant associations. EA: effect allele, the allele associated with higher physical activity; EAF: effect allele frequency; LST: leisure screen time; MVPA: moderate-to-vigorous intensity physical activity during leisure time

## Sheet: SuppTable8
Back to Supplementary Tables overview
Supplementary Table 8. Associations with objectively assessed physical activity traits for loci associated with self-reported physical activity traits
Leisure screen time (meta-analysis)						Accelerometry – proportion of time in moderate intensity physical activity				Accelerometry – proportion of time sedentary				Accelerometry – proportion of time walking				Accelerometry – overall average acceleration				Fraction of accelerations >425 milli-gravities (mg)				n directionally consistent associations (P<0.05)
Chr	Position	EA	OA	lead SNP	nearest gene	SNP rsid	beta	SE	P	SNP rsid	beta	SE	P	SNP rsid	beta	SE	P	SNP rsid	beta	SE	P	SNP rsid	beta	SE	P
1	44134077	C	T	rs3791033	KDM4A	rs3791033	-0.00739	0.00494	0.13	rs3791033	-0.00483	0.00492	0.32	rs3791033	0.011	0.00493	0.026	rs3791033	-0.00271	0.0047	0.56	rs3791033	-0.00661	0.00435	0.13	1
1	61106174	C	A	rs10889193	LINC01748	rs10889193	5.81e-05	0.00475	0.99	rs10889193	-0.00142	0.00473	0.76	rs10889193	0.00139	0.00473	0.78	rs10889193	0.00404	0.00451	0.36					0
1	77967507	T	A	rs71658797	AK5	rs71658797	0.0187	0.0072	0.0093	rs71658797	-0.0213	0.00717	0.0029	rs71658797	0.033	0.00718	4.3e-06	rs71658797	0.0328	0.00684	1.7e-06	rs71658797	0.0212	0.00635	0.00085	5
1	98342685	C	A	rs12062845	DPYD	rs12062845	0.000241	0.00568	0.97	rs12062845	-0.028	0.00566	9.5e-07	rs12062845	0.0216	0.00567	0.00016	rs12062845	0.00894	0.0054	0.1	rs12062845	0.00318	0.00501	0.53	2
1	112280990	A	G	rs197439	INKA2	rs197439	0.0117	0.00475	0.014	rs197439	-0.00785	0.00473	0.099	rs197439	0.00591	0.00474	0.22	rs197439	0.0137	0.00452	0.0024	rs197439	0.00732	0.00418	0.08	2
1	171805284	A	G	rs6685030	DNM3	rs6685030	0.00543	0.00468	0.25	rs6685030	-0.00574	0.00466	0.2	rs6685030	-0.0042	0.00466	0.37	rs6685030	2.48e-05	0.00445	0.98	rs6685030	-0.00561	0.00412	0.17	0
1	243921068	CTTT	C	rs543154297 (aka rs34770465)	AKT3	rs543154297	-0.0064	0.00604	0.29	rs543154297	-0.0014	0.00602	0.86	rs543154297	0.0173	0.00603	0.0041	rs543154297	0.00285	0.00575	0.63					1
2	44255167	CAT	C	rs145255225 (aka rs34908368)	LRPPRC	2:44255167 CAT C	-0.00136	0.00479	0.78	2:44255167 CAT C	-0.0115	0.00477	0.015	2:44255167 CAT C	0.00508	0.00478	0.28	2:44255167 CAT C	0.0102	0.00456	0.024					2
2	45102896	A	G	rs62131183	SIX3-AS1	rs62131183	0.0187	0.0112	0.094	rs62131183	-0.00343	0.0111	0.77	rs62131183	0.0116	0.0111	0.3	rs62131183	0.0122	0.0106	0.25	rs62131183	-0.0024	0.00985	0.81	0
2	60713235	A	G	rs10189857	BCL11A	rs10189857	-0.000384	0.00473	0.94	rs10189857	0.000609	0.0047	0.89	rs10189857	-0.00426	0.00471	0.37	rs10189857	-0.000826	0.00449	0.86	rs10189857	0.000725	0.00416	0.86	0
2	100830040	C	T	rs4303732	LINC01104	rs4303732	0.0101	0.00475	0.034	rs4303732	-0.00605	0.00473	0.21	rs4303732	0.0102	0.00473	0.033	rs4303732	0.0148	0.00451	0.0011	rs4303732	0.00534	0.00418	0.2	3
2	104433256	C	T	rs62151809	LOC105373520	rs62151809	0.00303	0.0047	0.51	rs62151809	-0.0021	0.00468	0.69	rs62151809	0.00496	0.00469	0.3	rs62151809	0.0122	0.00447	0.0068	rs62151809	0.0114	0.00414	0.0058	2
2	147890505	TA	T	rs144155998	RNU6-692P	rs144155998	0.00792	0.00659	0.23	rs144155998	0.000131	0.00656	0.94	rs144155998	0.00934	0.00657	0.16	rs144155998	0.00171	0.00626	0.78					0
2	157149797	C	G	rs566017137	NR4A2	rs566017137	0.0062	0.0126	0.62	rs566017137	0.00961	0.0125	0.45	rs566017137	-0.00868	0.0125	0.48	rs566017137	0.00687	0.0119	0.57					0
2	166176789	C	A	rs114590429	SCN2A	rs114590429	0.00805	0.00729	0.27	rs114590429	-0.014	0.00726	0.052	rs114590429	0.0023	0.00727	0.75	rs114590429	0.000639	0.00693	0.93	rs114590429	0.00485	0.00642	0.45	0
2	175197545	A	C	rs12992995	SP9	rs12992995	0.00429	0.00523	0.41	rs12992995	9.87e-05	0.0052	1	rs12992995	0.00637	0.00521	0.22	rs12992995	0.0103	0.00497	0.04	rs12992995	0.0137	0.0046	0.0029	2
2	193746283	G	T	rs12617870	PCGEM1	rs12617870	0.0029	0.00469	0.54	rs12617870	-0.000758	0.00467	0.87	rs12617870	0.00221	0.00468	0.63	rs12617870	0.00119	0.00446	0.78	rs12617870	0.00129	0.00413	0.75	0
2	215367159	T	C	rs36079846	VWC2L	rs36079846	0.00933	0.00466	0.045	rs36079846	-0.00673	0.00464	0.14	rs36079846	0.00178	0.00465	0.69	rs36079846	0.00919	0.00443	0.038	rs36079846	0.0119	0.00411	0.0038	3
3	49937505	T	C	rs7615206	MST1R	rs7615206	0.000358	0.00472	0.94	rs7615206	0.00557	0.0047	0.23	rs7615206	-0.00255	0.0047	0.59	rs7615206	0.00704	0.00448	0.12	rs7615206	-4.96e-05	0.00415	0.99	0
3	70540347	A	T	rs76267866	SAMSSON	rs76267866	0.00594	0.00576	0.3	rs76267866	-0.0298	0.00574	2.1e-07	rs76267866	0.0124	0.00574	0.03	rs76267866	0.0148	0.00548	0.007	rs76267866	0.00643	0.00507	0.2	3
3	71587392	G	C	rs62244886	FOXP1	rs62244886	0.00202	0.00478	0.67	rs62244886	-0.00701	0.00476	0.14	rs62244886	0.00284	0.00476	0.56	rs62244886	-0.00179	0.00454	0.7	rs62244886	-0.000252	0.00421	0.95	0
3	75201030	C	T	rs7430216	LOC107986099	rs7430216	0.00402	0.00563	0.47	rs7430216	0.0013	0.00561	0.84	rs7430216	0.00318	0.00561	0.56	rs7430216	-0.00146	0.00535	0.81	rs7430216	-0.000914	0.00496	0.85	0
3	83068067	G	A	rs9821299	CYP51A1P1	rs9821299	-0.0149	0.00602	0.013	rs9821299	-0.00164	0.006	0.81	rs9821299	0.00763	0.006	0.21	rs9821299	-0.00303	0.00573	0.59	rs9821299	-0.00729	0.0053	0.17	0
3	85658230	C	T	rs1375561	CADM2	rs1375561	-0.000664	0.00492	0.89	rs1375561	0.00713	0.0049	0.15	rs1375561	-0.00726	0.00491	0.13	rs1375561	0.00325	0.00468	0.5	rs1375561	-0.00506	0.00433	0.24	0
3	88023541	T	C	rs17025214	HTR1F	rs17025214	0.00825	0.00504	0.1	rs17025214	-0.00974	0.00502	0.052	rs17025214	0.00204	0.00503	0.7	rs17025214	0.00853	0.0048	0.079	rs17025214	0.00518	0.00444	0.24	0
3	93809151	T	C	rs7432837	NSUN3	rs7432837	0.00965	0.00532	0.071	rs7432837	0.000527	0.0053	0.91	rs7432837	-0.00447	0.00531	0.42	rs7432837	0.00954	0.00506	0.06	rs7432837	0.0021	0.0047	0.65	0
3	114631548	A	C	rs9867121	ZBTB20	rs9867121	0.00507	0.00602	0.4	rs9867121	-0.016	0.006	0.0074	rs9867121	0.0189	0.006	0.0018	rs9867121	0.0138	0.00573	0.015	rs9867121	9.46e-06	0.00531	1	3
3	165781804	T	TA	rs150123913	BCHE	rs150123913	0.00146	0.00479	0.76	rs150123913	0.00662	0.00477	0.18	rs150123913	0.00228	0.00478	0.62	rs150123913	-0.000408	0.00456	0.94					0
4	3305116	A	G	rs743699	RGS12	rs743699	0.00588	0.00535	0.27	rs743699	-0.00365	0.00533	0.47	rs743699	0.00794	0.00533	0.14	rs743699	0.0199	0.00509	0.0001	rs743699	0.0143	0.00471	0.0023	2
4	17922813	A	AT	rs548236486 (aka rs199551309)	LCORL	rs548236486	0.00288	0.00691	0.68	rs548236486	0.00678	0.00688	0.32	rs548236486	0.0101	0.00689	0.15	rs548236486	-0.000494	0.00657	0.93					0
4	77030872	G	A	rs4416502	ART3	rs4416502	0.00243	0.00582	0.67	rs4416502	-0.0118	0.00579	0.039	rs4416502	0.00296	0.0058	0.62	rs4416502	0.00639	0.00553	0.25	rs4416502	0.00225	0.00513	0.66	1
4	103188709	C	T	rs13107325	SLC39A8	rs13107325	-0.00562	0.00892	0.53	rs13107325	-0.00157	0.00889	0.84	rs13107325	-0.000969	0.0089	0.91	rs13107325	0.000648	0.00849	0.94	rs13107325	-0.00574	0.00786	0.47	0
5	62930015	A	G	rs262890	HTR1A	rs262890	0.00389	0.00512	0.45	rs262890	-0.00455	0.0051	0.38	rs262890	0.00437	0.0051	0.4	rs262890	0.00063	0.00487	0.9	rs262890	-0.00388	0.00451	0.39	0
5	77489568	T	TTATA	rs67777640	AP3B1	rs67777640	-0.00108	0.00499	0.83	rs67777640	-0.0152	0.00497	0.0021	rs67777640	0.0103	0.00498	0.04	rs67777640	0.00988	0.00475	0.038					3
5	96164771	G	A	rs249960	ERAP1	rs249960	0.00701	0.00606	0.25	rs249960	-0.00474	0.00604	0.43	rs249960	0.00925	0.00604	0.13	rs249960	0.00741	0.00576	0.2	rs249960	0.00728	0.00533	0.17	0
5	112113735	T	C	rs396321	APC	rs396321	0.00279	0.00466	0.55	rs396321	-0.0019	0.00464	0.7	rs396321	0.00579	0.00465	0.21	rs396321	0.0118	0.00443	0.008	rs396321	0.0105	0.0041	0.01	2
5	138355612	CT	C	rs752485316	SIL1	rs752485316	0.0115	0.00496	0.021	rs752485316	-0.00943	0.00494	0.057	rs752485316	-0.00269	0.00495	0.6	rs752485316	0.00627	0.00472	0.18					1
5	152067929	A	G	rs2964252	LINC01470	rs2964252	0.00698	0.00503	0.17	rs2964252	-0.0149	0.00502	0.0028	rs2964252	0.0055	0.00502	0.27	rs2964252	0.0104	0.00479	0.03	rs2964252	0.007	0.00443	0.11	2
5	161101615	G	A	rs1947066	GABRA6	rs1947066	0.00344	0.00587	0.56	rs1947066	-0.00314	0.00585	0.62	rs1947066	-0.00386	0.00585	0.51	rs1947066	0.00109	0.00558	0.84	rs1947066	-0.00275	0.00517	0.59	0
6	12693454	T	C	rs558134	PHACTR1	rs558134	0.00604	0.00481	0.21	rs558134	-0.00307	0.0048	0.52	rs558134	0.00485	0.0048	0.32	rs558134	0.000722	0.00458	0.88	rs558134	0.00169	0.00424	0.69	0
6	35362848	T	C	rs6457816	PPARD	rs6457816	-0.0176	0.00937	0.06	rs6457816	-0.00758	0.00934	0.43	rs6457816	0.0107	0.00935	0.26	rs6457816	0.00666	0.00892	0.47	rs6457816	0.00624	0.00829	0.45	0
6	107649123	T	C	rs78394231	PDSS2	rs78394231	-0.00845	0.00788	0.28	rs78394231	-0.00363	0.00785	0.65	rs78394231	-0.00405	0.00786	0.63	rs78394231	0.00155	0.0075	0.83	rs78394231	0.00459	0.00695	0.51	0
6	139259142	C	CT	rs200307517	REPS1	rs200307517	-0.00383	0.00504	0.45	rs200307517	-0.00683	0.00503	0.16	rs200307517	0.00809	0.00503	0.1	rs200307517	0.00939	0.0048	0.051					0
6	166165563	G	A	rs58541850	PDE10A	rs58541850	0.0115	0.01	0.25	rs58541850	-0.00146	0.00996	0.88	rs58541850	0.0118	0.00997	0.23	rs58541850	0.00898	0.00952	0.36	rs58541850	-0.00226	0.00881	0.8	0
7	53853183	G	GA	rs531112651 (aka rs200756759)	LINC01446	rs531112651	0.00229	0.00566	0.68	rs531112651	-0.00253	0.00564	0.66	rs531112651	0.00509	0.00564	0.38	rs531112651	0.001	0.00539	0.84					0
7	99118077	AT	A	rs543294537 (aka rs11419307)	ZKSCAN5	rs543294537	0.0085	0.00646	0.19	rs543294537	-0.0197	0.00644	0.0024	rs543294537	0.0124	0.00644	0.056	rs543294537	0.023	0.00615	0.00019					2
7	101870885	C	T	rs144839021	CUX1																	rs144839021	0.0332	0.0476	0.49	0
7	111180444	G	C	rs2529484	IMMP2L	rs2529484	0.00325	0.00489	0.5	rs2529484	0.0015	0.00487	0.78	rs2529484	-0.00149	0.00488	0.77	rs2529484	0.00447	0.00465	0.33	rs2529484	-0.00151	0.00431	0.73	0
7	133505091	A	T	rs13235840	EXOC4	rs13235840	0.00969	0.00607	0.11	rs13235840	-0.016	0.00604	0.0088	rs13235840	0.0139	0.00605	0.023	rs13235840	0.0116	0.00577	0.045	rs13235840	0.0049	0.00534	0.36	3
7	140176596	C	T	rs17621391	MKRN1	rs17621391	0.00998	0.00524	0.057	rs17621391	0.00319	0.00522	0.54	rs17621391	-0.00413	0.00523	0.43	rs17621391	0.00282	0.00499	0.56	rs17621391	0.000936	0.00462	0.84	0
8	10769439	C	T	rs7821826	XKR6	rs7821826	0.00717	0.00467	0.12	rs7821826	-0.0137	0.00465	0.0034	rs7821826	0.00846	0.00465	0.07	rs7821826	0.00488	0.00444	0.27	rs7821826	0.00496	0.00411	0.23	1
8	30862954	CA	C	rs55751618	PURG	8:30862954 C CA	0.00502	0.00489	0.3	8:30862954 C CA	-0.00017	0.00487	1	8:30862954 C CA	-0.00125	0.00488	0.79	8:30862954 C CA	0.0109	0.00465	0.019					1
8	92690148	C	A	rs12678836	AC103409.1	rs12678836	0.00398	0.00472	0.4	rs12678836	-0.00741	0.0047	0.11	rs12678836	0.012	0.00471	0.011	rs12678836	0.0156	0.00449	0.00051	rs12678836	0.0105	0.00416	0.011	3
9	1722044	T	C	rs2783992	SMARCA2	rs2783992	0.0107	0.00467	0.022	rs2783992	0.00137	0.00465	0.77	rs2783992	-0.00276	0.00466	0.58	rs2783992	0.00886	0.00444	0.046	rs2783992	0.00724	0.00412	0.079	2
9	22609110	A	G	rs34864022	LINC01239	rs34864022	-0.00504	0.00959	0.6	rs34864022	-0.0102	0.00956	0.3	rs34864022	0.0113	0.00957	0.25	rs34864022	-0.00411	0.00913	0.65	rs34864022	-0.00664	0.00845	0.43	0
9	120514574	C	T	rs1999065	TLR4	rs1999065	0.000322	0.00495	0.95	rs1999065	-0.00225	0.00494	0.68	rs1999065	0.00599	0.00494	0.23	rs1999065	-2.25e-05	0.00471	0.97	rs1999065	-0.00386	0.00436	0.38	0
9	134723482	GTGTGGTGTGTGCA	G	rs566556664	MED27	9:134723482 GTGTGGTGTGTGCA G	-0.0138	0.00714	0.054	9:134723482 GTGTGGTGTGTGCA G	0.00544	0.00712	0.45	9:134723482 GTGTGGTGTGTGCA G	0.00264	0.00712	0.72	9:134723482 GTGTGGTGTGTGCA G	0.00274	0.0068	0.69					0
9	140251458	G	A	rs73581580	EXD3	9:140251458 G A	0.00473	0.00708	0.51	9:140251458 G A	-0.00836	0.00706	0.24	9:140251458 G A	0.0254	0.00706	0.00032	9:140251458 G A	0.0249	0.00674	0.00022	rs73581580	0.0125	0.00624	0.045	3
10	21839820	T	TAATTAAAAATTATGTGAAAAC	rs11275375	MLLT10	rs11275375	0.0162	0.00498	0.0012	rs11275375	-0.0184	0.00496	0.00024	rs11275375	0.0171	0.00497	0.00059	rs11275375	0.0253	0.00474	9.1e-08					4
10	66407019	C	T	rs68049022	RPL17P35	rs68049022	0.00246	0.00584	0.67	rs68049022	-0.00689	0.00582	0.23	rs68049022	0.0188	0.00583	0.0013	rs68049022	0.0108	0.00556	0.053	rs68049022	0.00458	0.00514	0.37	1
10	125409953	C	T	rs841020	GPR26	rs841020	0.00765	0.00592	0.2	rs841020	-0.00566	0.0059	0.31	rs841020	0.0128	0.00591	0.032	rs841020	0.00426	0.00563	0.44	rs841020	0.0128	0.00522	0.014	2
11	65990439	C	T	rs4483592	PACS1	rs4483592	0.00784	0.00631	0.21	rs4483592	-0.0112	0.00629	0.077	rs4483592	0.0143	0.00629	0.024	rs4483592	0.0196	0.006	0.0012	rs4483592	0.013	0.00556	0.02	3
11	71416091	A	G	rs4551799	FAM86C1	rs4551799	0.00804	0.00497	0.11	rs4551799	-0.00672	0.00495	0.19	rs4551799	-0.00313	0.00495	0.51	rs4551799	0.0059	0.00472	0.22	rs4551799	0.00733	0.00438	0.094	0
11	88575965	G	T	rs1391954	GRM5	rs1391954	0.00713	0.00469	0.13	rs1391954	-0.0113	0.00467	0.015	rs1391954	-0.00112	0.00468	0.81	rs1391954	0.00465	0.00446	0.3	rs1391954	0.00905	0.00414	0.029	2
12	6862646	G	A	rs3759344	MLF2	rs3759344	0.00401	0.00761	0.6	rs3759344	-0.00709	0.00758	0.37	rs3759344	0.00664	0.00759	0.38	rs3759344	0.00653	0.00724	0.37	rs3759344	-0.000445	0.00671	0.95	0
12	13415288	T	C	rs10772643	EMP1	rs10772643	0.000165	0.00757	0.98	rs10772643	-0.0103	0.00754	0.17	rs10772643	0.0151	0.00755	0.045	rs10772643	0.0118	0.0072	0.097	rs10772643	0.00777	0.00667	0.24	1
12	24102749	CCT	C	rs142471757	SOX5	rs142471757	0.00669	0.00536	0.21	rs142471757	-0.00236	0.00534	0.68	rs142471757	-0.00369	0.00534	0.47	rs142471757	0.00902	0.0051	0.076					0
12	109883577	C	T	rs7969719	MYO1H	rs7969719	0.0123	0.00502	0.014	rs7969719	-0.0138	0.005	0.0054	rs7969719	0.00462	0.00501	0.36	rs7969719	0.0126	0.00478	0.0083	rs7969719	0.00994	0.00443	0.025	4
12	117525235	T	G	rs2173650	TESC	rs2173650	0.00836	0.00654	0.2	rs2173650	0.00065	0.00652	0.91	rs2173650	0.00807	0.00652	0.22	rs2173650	-0.00321	0.00622	0.61	rs2173650	-0.00393	0.00576	0.5	0
12	123536456	C	CT	rs541140319 (aka rs59131741)	PITPNM2	rs541140319	-0.000693	0.00517	0.89	rs541140319	0.00482	0.00515	0.36	rs541140319	0.00438	0.00515	0.39	rs541140319	0.00082	0.00492	0.86					0
13	99055774	G	A	rs9513416	FARP1	rs9513416	0.0047	0.0064	0.46	rs9513416	0.000585	0.00638	0.92	rs9513416	0.000113	0.00639	0.97	rs9513416	0.000483	0.0061	0.95	rs9513416	0.00714	0.00564	0.21	0
13	100753041	CT	C	13:100753041 CT C	PCCA	13:100753041 CT C	0.00321	0.00491	0.51	13:100753041 CT C	0.00428	0.00489	0.37	13:100753041 CT C	0.00565	0.00489	0.26	13:100753041 CT C	0.00322	0.00467	0.49					0
14	97326366	A	C	rs10400776	VRK1	rs10400776	0.00785	0.00533	0.14	rs10400776	-0.00758	0.00531	0.15	rs10400776	-0.00345	0.00531	0.53	rs10400776	0.00218	0.00507	0.67	rs10400776	-0.00664	0.00469	0.16	0
15	64092140	A	G	rs12324720	HERC1	rs12324720	-0.0179	0.00615	0.0035	rs12324720	0.000843	0.00613	0.89	rs12324720	0.00312	0.00613	0.63	rs12324720	-0.0123	0.00585	0.036	rs12324720	-0.0109	0.00542	0.045	0
15	78024806	C	A	rs56151256	LINGO1	rs56151256	-0.00337	0.00538	0.53	rs56151256	0.00803	0.00536	0.14	rs56151256	-0.00267	0.00536	0.61	rs56151256	-0.00742	0.00512	0.15	rs56151256	-0.00471	0.00474	0.32	0
16	10308335	T	C	rs11074658	GRIN2A	rs11074658	0.00359	0.00476	0.45	rs11074658	-0.00732	0.00474	0.12	rs11074658	0.00544	0.00474	0.25	rs11074658	0.00555	0.00453	0.22	rs11074658	0.00584	0.00419	0.16	0
16	31065918	A	T	rs4889530	ZNF668	rs4889530	0.00241	0.00479	0.61	rs4889530	-0.0145	0.00477	0.0023	rs4889530	0.0118	0.00477	0.013	rs4889530	0.000822	0.00455	0.86	rs4889530	-0.00454	0.00422	0.28	2
17	60851559	T	C	rs1860337	MARCHF10	rs1860337	-0.000496	0.00474	0.91	rs1860337	-0.0176	0.00472	0.00018	rs1860337	0.0168	0.00473	0.00037	rs1860337	0.00623	0.00451	0.17	rs1860337	0.00226	0.00417	0.59	2
17	77768068	C	G	rs73420302	CBX8	rs73420302	-0.00561	0.00614	0.36	rs73420302	0.00137	0.00612	0.81	rs73420302	0.0116	0.00612	0.059	rs73420302	0.00667	0.00584	0.25	rs73420302	-0.000588	0.0054	0.91	0
18	35179808	A	G	rs12962050	CELF4	rs12962050	-0.00937	0.00489	0.055	rs12962050	0.00198	0.00488	0.7	rs12962050	-0.00209	0.00488	0.68	rs12962050	-0.0113	0.00466	0.015	rs12962050	-0.00933	0.00431	0.03	0
18	40323567	T	C	rs148544378	RIT2	rs148544378	0.0229	0.0163	0.16	rs148544378	-0.0304	0.0163	0.067	rs148544378	0.0168	0.0163	0.3	rs148544378	0.0343	0.0155	0.027	rs148544378	0.0401	0.0144	0.0053	2
18	41817809	G	A	rs78140587	KRT8P5	rs78140587	0.0331	0.012	0.0057	rs78140587	-0.00164	0.0119	0.93	rs78140587	-0.0068	0.0119	0.56	rs78140587	0.0317	0.0114	0.0054	rs78140587	0.0266	0.0106	0.012	3
19	10794630	T	G	rs2229383	ILF3	rs2229383	0.00872	0.00484	0.071	rs2229383	-0.00962	0.00483	0.045	rs2229383	0.0107	0.00483	0.026	rs2229383	0.0105	0.00461	0.022	rs2229383	0.00315	0.00427	0.46	3
19	19388071	G	C	rs12981974	SUGP1	rs12981974	0.00803	0.00726	0.27	rs12981974	0.00192	0.00724	0.81	rs12981974	0.00635	0.00724	0.39	rs12981974	0.00113	0.00691	0.87					0
19	45392254	T	C	rs6857	NECTIN2	rs6857	0.0122	0.00628	0.052	rs6857	-0.00277	0.00626	0.63	rs6857	0.00194	0.00626	0.75	rs6857	0.0138	0.00598	0.022	rs6857	0.00251	0.00553	0.65	1
20	43525483	T	TTA	rs139900206 (aka rs3838037)	YWHAB	rs139900206	0.00585	0.00712	0.41	rs139900206	-0.0199	0.00709	0.0048	rs139900206	0.0183	0.0071	0.0098	rs139900206	0.0152	0.00677	0.026					3
20	62418243	C	A	rs6010651	ZBTB46	rs6010651	0.00135	0.00483	0.78	rs6010651	0.00351	0.00481	0.44	rs6010651	0.00345	0.00481	0.49	rs6010651	0.00555	0.0046	0.22	rs6010651	0.00391	0.00425	0.36	0
23	39198051	A	G	rs1604558	LINC01281
23	68382836	G	A	rs7067170	PJA1
Unweighted genetic predisposition score LST in UK Biobank (beta per additional effect allele)							0.000121	2.41e-05	5.73e-07		-0.000378	4.79e-05	3.29e-15		0.000246	2.94e-05	4.77e-17		0.0063	0.0006	5.3e-23		1.7e-05	2.54e-06	2.29e-11
n tests									86				86				86				86				67
n directionally consistent associations									67				62				65				73				44
binomial P-value directionally consistent associations									1.41718e-69				8.01663e-61				5.39759e-66				4.77475e-81				9.52796e-41
n directionally consistent & nominally significant associations (P<0.05)									9				18				20				27				14
genetic predisposition score directionally consistent and nominally significant (P<0.05)									1				1				1				1				1
n SNPs showing an association with at least one objectively assessed PA trait									39
Moderate-to-vigorous intensity physical activity during leisure time (meta-analysis unless indicated otherwise)						Accelerometry – proportion of time in moderate intensity physical activity				Accelerometry – proportion of time sedentary				Accelerometry – proportion of time walking				Accelerometry – overall average acceleration				Fraction of accelerations >425 milli-gravities (mg)				n directionally consistent associations (P<0.05)
chr	position	EA	OA	lead SNP rsid	nearest gene	SNP rsid	beta	SE	P	SNP rsid	beta	SE	P	SNP rsid	beta	SE	P	SNP rsid	beta	SE	P	SNP rsid	beta	SE	P
2	10961757	AT	A	rs142601240	PDIA6	rs142601240	0.00373	0.00823	0.65	rs142601240	-0.00666	0.0082	0.39	rs142601240	0.0204	0.00821	0.014	rs142601240	0.00643	0.00783	0.4					1
2	100832269	T	C	rs1160545	LINC01104	rs1160545	0.01	0.00475	0.035	rs1160545	-0.00602	0.00473	0.21	rs1160545	0.0105	0.00473	0.028	rs1160545	0.0151	0.00451	0.00087	rs1160545	0.0055	0.00418	0.19	3
3	49916710	C	T	rs7613360	ACTBP13	rs7613360	0.000688	0.00478	0.89	rs7613360	0.00522	0.00476	0.26	rs7613360	-0.00683	0.00477	0.15	rs7613360	0.00463	0.00455	0.31	rs7613360	-6.08e-05	0.00421	0.99	0
3	85011013	T	C	rs1691471	CADM2	rs1691471	0.0042	0.00481	0.38	rs1691471	-0.00133	0.0048	0.8	rs1691471	0.0119	0.0048	0.012	rs1691471	0.0099	0.00458	0.03	rs1691471	0.0123	0.00424	0.0037	3
4	28821739	C	A	rs182484063	MESTP3*	rs182484063	0.0272	0.0165	0.099	rs182484063	0.0136	0.0164	0.41	rs182484063	0.0175	0.0165	0.29	rs182484063	0.00266	0.0157	0.85					0
4	109098823	T	TAC	rs150882750 (aka rs10673865)	LEF1-AS1**	rs150882750	-0.00135	0.00504	0.79	rs150882750	0.00206	0.00502	0.7	rs150882750	0.00651	0.00502	0.19	rs150882750	0.0029	0.00479	0.54					0
6	141799534	T	C	rs13201721	RN7SKP106	rs13201721	-0.00546	0.00532	0.31	rs13201721	0.00486	0.00531	0.37	rs13201721	-0.00318	0.00531	0.56	rs13201721	-0.00587	0.00507	0.25	rs13201721	-0.000771	0.00469	0.87	0
11	16421858	C	T	rs7946119	SOX6*	rs7946119	-0.00556	0.00476	0.24	rs7946119	0.0026	0.00475	0.58	rs7946119	0.00576	0.00475	0.22	rs7946119	0.000747	0.00453	0.89	rs7946119	-0.00174	0.0042	0.68	0
11	66078129	C	T	rs1625595	CD248	rs1625595	0.00397	0.00468	0.4	rs1625595	-0.0038	0.00467	0.44	rs1625595	0.00828	0.00467	0.08	rs1625595	0.00893	0.00446	0.048	rs1625595	0.00571	0.00413	0.17	1
17	19806828	C	T	rs385301	AKAP10	rs385301	0.000227	0.0053	0.96	rs385301	-0.00266	0.00528	0.62	rs385301	0.00632	0.00528	0.23	rs385301	0.00812	0.00504	0.1	rs385301	-0.000825	0.00466	0.86	0
17	50291181	C	A	rs9903845	CA10	rs9903845	0.00303731	0.00498867	0.54	rs9903845	-0.00771075	0.00497102	0.12	rs9903845	-0.00774881	0.0049756	0.12	rs9903845	0.0034519	0.00474679	0.47	rs9903845	0.00726132	0.00439652	0.099	0
Unweighted genetic predisposition score MVPA in UK Biobank (beta per additional effect allele)							2.48677e-05	6.54131e-05	0.703825		-0.000107055	0.000130044	0.410385		0.000177259	7.97009e-05	0.0261482		0.00523966	0.00173018	0.00245948		3.11106e-05	6.87633e-06	6.06875e-06
* men only; ** women only
n tests									11				11				11				11				8
n directionally consistent associations									8				6				8				10				4
binomial P-value directionally consistent associations									5.62402e-09				5.80135e-06				5.62402e-09				1.02539e-12				0.000371751
n directionally consistent & nominally significant associations (P<0.05)									1				0				3				3				1
genetic predisposition score directionally consistent and nominally significant (P<0.05)									0				0				1				NA				1
n SNPs showing an association with at least one objectively assessed PA trait									4
Sedentary behavior at work (meta-analysis)						Accelerometry – proportion of time in moderate intensity physical activity				Accelerometry – proportion of time sedentary				Accelerometry – proportion of time walking				Accelerometry – overall average acceleration				Fraction of accelerations >425 milli-gravities (mg)				n directionally consistent associations (P<0.05)
chr	position	EA	OA	lead SNP rsid	nearest gene	SNP rsid	beta	SE	P	SNP rsid	beta	SE	P	SNP rsid	beta	SE	P	SNP rsid	beta	SE	P	SNP rsid	beta	SE	P
1	153920286	A	G	rs8450	CRTC2	rs8450	0.000255	0.00511	0.96	rs8450	-0.00709	0.00508	0.17	rs8450	0.00137	0.00509	0.77	rs8450	0.00341	0.00485	0.48	rs8450	0.0109	0.0045	0.016	1
5	88157552	C	T	rs4518438	MEF2C	rs4518438	0.00691	0.00465	0.14	rs4518438	-0.0114	0.00464	0.013	rs4518438	0.00231	0.00464	0.62	rs4518438	0.0119	0.00443	0.0075	rs4518438	0.0123	0.0041	0.0028	3
5	92596445	A	G	rs4596363	NR2F1-AS1	rs4596363	-0.00237	0.00507	0.64	rs4596363	-0.00177	0.00505	0.75	rs4596363	-0.00237	0.00506	0.66	rs4596363	0.00203	0.00482	0.68	rs4596363	0.00805	0.00447	0.072	0
6	98392667	A	C	rs9482120	AL589740.1	rs9482120	-0.00292	0.00478	0.54	rs9482120	-0.00464	0.00476	0.33	rs9482120	-0.00594	0.00477	0.21	rs9482120	-0.0102	0.00455	0.026	rs9482120	-0.0079	0.00421	0.061	0
Unweighted genetic predisposition score sedentary behavior at work in UK Biobank (beta per additional effect allele)							0.000121	9.87e-05	0.222		-0.000588	0.000196	0.00272		-4.94e-05	0.00012	0.681		0.00349	0.00261	0.181		1.64e-05	1.04e-05	0.115	1
n tests									4				4				4				4				4
n directionally consistent associations									2				4				2				3				3
binomial P-value directionally consistent associations									0.0140188				6.25e-06				0.0140188				0.00048125				0.00048125
n directionally consistent & nominally significant associations (P<0.05)									0				1				0				1				2
genetic predisposition score directionally consistent and nominally significant (P<0.05)									0				1				0				NA				0
n SNPs showing an association with at least one objectively assessed PA trait									2
EA: effect allele, i.e. the allele associated with higher physical activity in the discovery GWAS for self-reported physical activity traits; OA: other allele; beta: effect size estimate: SE: standard error; P: P-value. Results for "moderate intensity", "sedentary", "walking", "overall average acceleration" are from Doherty et al. (2018); Results for "fraction of accelerations >425 milli-gravitie…

## Sheet: SuppTable9
Back to Supplementary Tables overview
Supplementary Table 9. The association of median BMI (per SD) with polygenetic scores for self-reported physical activity traits in BioMe Biobank participants
PGS	population ancestry	n	beta	SE	P	FDR-Q
LST	European	8533	0.083	0.0108948	2.1e-14	2.52e-13
LST	Hispanic	8790	0.076	0.0152855	7e-07	2.8e-06
LST	African	6400	0.065	0.0162094	6.07e-05	0.0001821
MVPA	European	8533	-0.06	0.0105815	4.16e-08	2.496e-07
MVPA	Hispanic	8790	-0.03	0.0112365	0.008	0.012
MVPA	African	6400	0.006	0.0128378	0.62	0.62
Associations based on linear regression analysis. PGS: Polygenic score; n: sample size; beta: effect size; SE: standard error; P: P-value; LST: leisure screen time; MVPA: moderate-to-vigorous intensity physical activity during leisure time. Significant results FDR-Q < 0.05 in bold.

[truncated: 20 more sheets: Supptable10, SuppTable11, SuppTable12, SuppTable13, SuppTable14, SuppTable15, SuppTable16, SuppTable17, SuppTable18, SuppTable19, SuppTable20, SuppTable21, SuppTable22, SuppTable23, SuppTable24, SuppTable25, SuppTable26, SuppTable27, SuppTable28, SuppTable29]
